# Supplementary material for: 4-Bromo-1-[2,6-dichloro-4-(trifluoro­meth­yl)phen­yl]-5-(4-nitro­benzyl­idene­amino)-1H-pyrazole-3-carbonitrile
Source: Acta Crystallogr Sect E Struct Rep Online. 2008 Feb 29;64(Pt 3):o645. doi: 10.1107/S160053680800545X (PMC2960878; doi:10.1107/S160053680800545X)
Supplement: Supplementary file 1 [file e-64-0o645-sup1.cif]

##############################################################################
###                                                                        ###
###        Electronic paper (Acta Crystallographica Section E)             ###
###                                                                        ###
##############################################################################
#                                                                            #
# This CIF contains the data in a paper accepted for publication in Acta     #
# Crystallographica Section E. It conforms to the requirements of Notes      #
# for Authors for Section E, and has been peer reviewed under the auspices   #
# of the IUCr Commission on Journals.                                        #
#                                                                            #
# Full details of the Crystallographic Information File format               #
# are given in the paper "The Crystallographic Information File (CIF):       #
# a New Standard Archive File for Crystallography" by S. R. Hall, F. H.      #
# Allen and I. D. Brown [Acta Cryst. (1991), A47, 655-685].                  #
#                                                                            #
# The current version of the core CIF dictionary is obtainable from          #
# ftp://ftp.iucr.org/pub/cif_core.dic. The current version number is 2.1.    #
#                                                                            #
# Software is freely available for graphical display of the structure(s) in  #
# this CIF.  For information consult the CIF home page http://www.iucr.org/  #
# cif/home.html                                                              #
#                                                                            #
##############################################################################
                                             
data_global
_audit_creation_method     SHELXL-97
_journal_date_recd_electronic     2007-12-16
_journal_date_accepted     2008-02-26
_journal_name_full     'Acta Crystallographica, Section E'
_journal_year     2008
_journal_volume     64
_journal_issue      3
_journal_page_first     o645
_journal_page_last     o645
_journal_paper_category     QO
_journal_coeditor_code     FL2181
_publ_contact_author_name     'Shuyan Li'
_publ_contact_author_address
;
Department of food and biotechnology
Zhangzhou Vocational Technical College
363000 Zhangzhou
People's Republic of China
;
_publ_contact_author_email     lisy910@163.com
_publ_contact_author_fax     '86 596 266 0011'
_publ_contact_author_phone     '86 596 266 0011'
_publ_section_title
;\
4-Bromo-1-[2,6-dichloro-4-(trifluoromethyl)phenyl]-5-(4-nitrobenzylideneamino)-\
1<i>H</i>-pyrazole-3-carbonitrile
;
loop_
    _publ_author_name
    _publ_author_footnote
    _publ_author_address
    'Yang, Zhiping' .
;
Department of Food and Biotechnology
Zhangzhou Vocational Technical College
363000 Zhangzhou
People's Republic of China
;
    'Li, Shuyan' .
;
Department of Food and Biotechnology
Zhangzhou Vocational Technical College
363000 Zhangzhou
People's Republic of China
;
data_I
_chemical_name_systematic
;
4-Bromo-1-[2,6-dichloro-4-(trifluoromethyl)phenyl]-
5-(4-nitrobenzylideneamino)-1<i>H</i>-pyrazole-3-carbonitrile
;
_chemical_name_common     ?
_chemical_formula_moiety     'C18 H7 Br Cl2 F3 N5 O2'
_chemical_formula_sum     'C18 H7 Br Cl2 F3 N5 O2'
_chemical_formula_iupac     'C18 H7 Br Cl2 F3 N5 O2'
_chemical_formula_weight     533.10
_chemical_melting_point     '463-465'
_symmetry_cell_setting     Monoclinic
_symmetry_space_group_name_H-M     'P 21/n'
_symmetry_space_group_name_Hall     '-P 2yn'
loop_
    _symmetry_equiv_pos_as_xyz
    'x, y, z'
    '-x+1/2, y+1/2, -z+1/2'
    '-x, -y, -z'
    'x-1/2, -y-1/2, z-1/2'
_cell_length_a     8.0925(7)
_cell_length_b     13.0406(10)
_cell_length_c     19.7165(16)
_cell_angle_alpha     90.00
_cell_angle_beta     100.753(2)
_cell_angle_gamma     90.00
_cell_volume     2044.2(3)
_cell_formula_units_Z     4
_cell_measurement_reflns_used     3580
_cell_measurement_theta_min     2.58
_cell_measurement_theta_max     24.15
_cell_measurement_temperature     298(2)
_exptl_crystal_description     Blcok
_exptl_crystal_colour     Colorless
_exptl_crystal_size_max     0.27
_exptl_crystal_size_mid     0.24
_exptl_crystal_size_min     0.22
_exptl_crystal_density_diffrn     1.732
_exptl_crystal_density_meas     ?
_exptl_crystal_density_method     'not measured'
_exptl_crystal_F_000     1048
_exptl_absorpt_coefficient_mu     2.326
_exptl_absorpt_correction_type     multi-scan
_exptl_absorpt_process_details     '(SADABS; Bruker, 2002)'
_exptl_absorpt_correction_T_min     0.5724
_exptl_absorpt_correction_T_max     0.6287
_diffrn_ambient_temperature     298(2)
_diffrn_radiation_type     MoK\a
_diffrn_radiation_wavelength     0.71073
_diffrn_radiation_source     'fine-focus sealed tube'
_diffrn_radiation_monochromator     graphite
_diffrn_measurement_device_type     'Bruker APEX area-detector'
_diffrn_measurement_method     '\f and \w'
_diffrn_detector_area_resol_mean     ?
_diffrn_reflns_number     12155
_diffrn_reflns_av_R_equivalents     0.0243
_diffrn_reflns_av_sigmaI/netI     0.0397
_diffrn_reflns_theta_min     1.88
_diffrn_reflns_theta_max     27.00
_diffrn_reflns_theta_full     27.00
_diffrn_measured_fraction_theta_max     0.992
_diffrn_measured_fraction_theta_full     0.992
_diffrn_reflns_limit_h_min     -7
_diffrn_reflns_limit_h_max     10
_diffrn_reflns_limit_k_min     -15
_diffrn_reflns_limit_k_max     16
_diffrn_reflns_limit_l_min     -25
_diffrn_reflns_limit_l_max     19
_diffrn_standards_number     0
_diffrn_standards_interval_count     ?
_diffrn_standards_interval_time     ?
_diffrn_standards_decay_%     ?
_refine_special_details
;
 Refinement of F^2^ against ALL reflections.  The weighted R-factor wR and
 goodness of fit S are based on F^2^, conventional R-factors R are based
 on F, with F set to zero for negative F^2^. The threshold expression of
 F^2^ > 2sigma(F^2^) is used only for calculating R-factors(gt) etc. and is
 not relevant to the choice of reflections for refinement.  R-factors based
 on F^2^ are statistically about twice as large as those based on F, and R-
 factors based on ALL data will be even larger.
;
_reflns_number_total     4437
_reflns_number_gt     3331
_reflns_threshold_expression     I>2\s(I)
_refine_ls_structure_factor_coef     Fsqd
_refine_ls_matrix_type     full
_refine_ls_R_factor_all     0.0595
_refine_ls_R_factor_gt     0.0411
_refine_ls_wR_factor_gt     0.1037
_refine_ls_wR_factor_ref     0.1095
_refine_ls_goodness_of_fit_ref     1.073
_refine_ls_restrained_S_all     1.073
_refine_ls_number_reflns     4437
_refine_ls_number_parameters     280
_refine_ls_number_restraints     0
_refine_ls_hydrogen_treatment     constr
_refine_ls_weighting_scheme     calc
_refine_ls_weighting_details
                  'calc w=1/[\s^2^(Fo^2^)+(0.059P)^2^] where P=(Fo^2^+2Fc^2^)/3'
_atom_sites_solution_hydrogens     geom
_atom_sites_solution_primary     direct
_atom_sites_solution_secondary     difmap
_refine_ls_shift/su_max     0.004
_refine_ls_shift/su_mean     0.001
_refine_diff_density_max     0.561
_refine_diff_density_min     -0.382
_refine_ls_extinction_method     none
_refine_ls_extinction_coef     ?
loop_
    _atom_type_symbol
    _atom_type_description
    _atom_type_scat_dispersion_real
    _atom_type_scat_dispersion_imag
    _atom_type_scat_source
    'C' 'C' 0.0033 0.0016
                         'International Tables Vol C Tables 4.2.6.8 and 6.1.1.4'
    'H' 'H' 0.0000 0.0000
                         'International Tables Vol C Tables 4.2.6.8 and 6.1.1.4'
    'N' 'N' 0.0061 0.0033
                         'International Tables Vol C Tables 4.2.6.8 and 6.1.1.4'
    'O' 'O' 0.0106 0.0060
                         'International Tables Vol C Tables 4.2.6.8 and 6.1.1.4'
    'F' 'F' 0.0171 0.0103
                         'International Tables Vol C Tables 4.2.6.8 and 6.1.1.4'
    'Cl' 'Cl' 0.1484 0.1585
                         'International Tables Vol C Tables 4.2.6.8 and 6.1.1.4'
    'Br' 'Br' -0.2901 2.4595
                         'International Tables Vol C Tables 4.2.6.8 and 6.1.1.4'
_computing_data_collection     'SMART (Bruker, 2002)'
_computing_cell_refinement     'SAINT (Bruker, 2002)'
_computing_data_reduction     'SAINT (Bruker, 2002)'
_computing_structure_solution     'SHELXS97 (Sheldrick, 2008)'
_computing_structure_refinement     'SHELXL97 (Sheldrick, 2008)'
_computing_molecular_graphics     'SHELXTL (Sheldrick, 2008)'
_computing_publication_material     'SHELXL97 (Sheldrick, 2008)'
loop_
    _atom_site_type_symbol
    _atom_site_label
    _atom_site_fract_x
    _atom_site_fract_y
    _atom_site_fract_z
    _atom_site_U_iso_or_equiv
    _atom_site_adp_type
    _atom_site_calc_flag
    _atom_site_refinement_flags
    _atom_site_occupancy
    _atom_site_disorder_assembly
    _atom_site_disorder_group
    Br Br1 -0.24016(4) 0.51690(2) 0.761142(16) 0.05284(13) Uani d . 1 . .
    Cl Cl1 0.30689(11) 0.82810(7) 0.73346(4) 0.0691(2) Uani d . 1 . .
    Cl Cl2 -0.11238(11) 0.88488(7) 0.91210(4) 0.0726(3) Uani d . 1 . .
    F F1 0.5843(3) 1.0868(2) 0.92604(16) 0.1220(10) Uani d . 1 . .
    F F2 0.3925(4) 1.19099(18) 0.89073(15) 0.1444(13) Uani d . 1 . .
    F F3 0.4114(4) 1.12171(18) 0.98766(12) 0.1088(9) Uani d . 1 . .
    O O1 0.5960(3) 0.4599(3) 1.17024(13) 0.0896(8) Uani d . 1 . .
    O O2 0.4901(5) 0.3126(3) 1.14333(19) 0.1335(14) Uani d . 1 . .
    N N1 0.0002(3) 0.78718(16) 0.79313(11) 0.0449(5) Uani d . 1 . .
    N N2 -0.1070(3) 0.81212(17) 0.73411(12) 0.0509(6) Uani d . 1 . .
    N N3 -0.4315(4) 0.7201(2) 0.61178(18) 0.0856(10) Uani d . 1 . .
    N N4 0.0797(3) 0.65801(17) 0.87633(11) 0.0467(5) Uani d . 1 . .
    N N5 0.4987(4) 0.4039(3) 1.13390(16) 0.0754(8) Uani d . 1 . .
    C C1 0.4224(5) 1.1057(3) 0.92265(17) 0.0655(9) Uani d . 1 . .
    C C2 0.3130(4) 1.0194(2) 0.89024(15) 0.0510(7) Uani d . 1 . .
    C C3 0.3571(4) 0.9687(2) 0.83475(15) 0.0538(7) Uani d . 1 . .
    H H3 0.4544 0.9866 0.8189 0.065 Uiso calc R 1 . .
    C C4 0.2546(4) 0.8908(2) 0.80309(13) 0.0469(6) Uani d . 1 . .
    C C5 0.1103(3) 0.86405(19) 0.82729(13) 0.0437(6) Uani d . 1 . .
    C C6 0.0705(3) 0.9163(2) 0.88322(14) 0.0488(6) Uani d . 1 . .
    C C7 0.1700(4) 0.9942(2) 0.91509(16) 0.0521(7) Uani d . 1 . .
    H H7 0.1417 1.0290 0.9525 0.062 Uiso calc R 1 . .
    C C8 -0.3258(4) 0.7239(2) 0.65789(17) 0.0581(8) Uani d . 1 . .
    C C9 -0.1943(4) 0.7263(2) 0.71809(14) 0.0469(6) Uani d . 1 . .
    C C10 -0.1445(3) 0.6474(2) 0.76518(14) 0.0436(6) Uani d . 1 . .
    C C11 -0.0177(3) 0.6883(2) 0.81450(13) 0.0427(6) Uani d . 1 . .
    C C12 0.0866(4) 0.5653(2) 0.89369(15) 0.0538(7) Uani d . 1 . .
    H H12 0.0246 0.5182 0.8638 0.065 Uiso calc R 1 . .
    C C13 0.1866(4) 0.5268(2) 0.95842(15) 0.0482(7) Uani d . 1 . .
    C C14 0.1918(4) 0.4225(2) 0.96947(17) 0.0607(8) Uani d . 1 . .
    H H14 0.1278 0.3790 0.9375 0.073 Uiso calc R 1 . .
    C C15 0.2915(4) 0.3823(3) 1.02788(18) 0.0652(9) Uani d . 1 . .
    H H15 0.2954 0.3119 1.0357 0.078 Uiso calc R 1 . .
    C C16 0.3844(4) 0.4479(3) 1.07395(15) 0.0546(7) Uani d . 1 . .
    C C17 0.3788(4) 0.5522(3) 1.06511(15) 0.0578(7) Uani d . 1 . .
    H H17 0.4417 0.5952 1.0977 0.069 Uiso calc R 1 . .
    C C18 0.2781(4) 0.5918(2) 1.00707(15) 0.0535(7) Uani d . 1 . .
    H H18 0.2714 0.6624 1.0005 0.064 Uiso calc R 1 . .
loop_
    _atom_site_aniso_label
    _atom_site_aniso_U_11
    _atom_site_aniso_U_22
    _atom_site_aniso_U_33
    _atom_site_aniso_U_12
    _atom_site_aniso_U_13
    _atom_site_aniso_U_23
    Br1 0.0565(2) 0.04456(18) 0.0567(2) -0.00804(13) 0.00875(13) -0.00358(13)
    Cl1 0.0809(6) 0.0743(6) 0.0569(5) 0.0042(5) 0.0252(4) -0.0109(4)
    Cl2 0.0723(5) 0.0821(6) 0.0717(5) -0.0225(4) 0.0347(4) -0.0172(4)
    F1 0.0760(16) 0.126(2) 0.158(3) -0.0348(16) 0.0070(15) -0.0421(19)
    F2 0.199(3) 0.0628(14) 0.136(2) -0.0535(17) -0.061(2) 0.0372(15)
    F3 0.145(2) 0.1075(18) 0.0751(15) -0.0630(17) 0.0242(14) -0.0331(13)
    O1 0.0723(17) 0.137(3) 0.0546(15) 0.0176(17) 0.0000(13) 0.0003(17)
    O2 0.166(3) 0.101(2) 0.113(3) 0.027(2) -0.026(2) 0.045(2)
    N1 0.0517(13) 0.0395(12) 0.0419(12) -0.0013(10) 0.0048(10) 0.0010(9)
    N2 0.0591(15) 0.0435(13) 0.0465(13) 0.0051(11) 0.0004(11) -0.0022(10)
    N3 0.081(2) 0.080(2) 0.082(2) 0.0017(17) -0.0216(18) 0.0013(17)
    N4 0.0533(13) 0.0445(13) 0.0422(12) -0.0015(11) 0.0084(10) 0.0041(10)
    N5 0.077(2) 0.093(2) 0.0571(18) 0.0245(19) 0.0151(15) 0.0174(18)
    C1 0.073(2) 0.062(2) 0.059(2) -0.0211(17) 0.0039(16) 0.0027(16)
    C2 0.0598(19) 0.0473(15) 0.0438(16) -0.0091(13) 0.0048(13) 0.0050(13)
    C3 0.0537(18) 0.0585(18) 0.0501(17) -0.0082(14) 0.0125(13) 0.0068(14)
    C4 0.0545(16) 0.0482(16) 0.0383(14) 0.0027(13) 0.0094(12) 0.0007(12)
    C5 0.0527(16) 0.0368(14) 0.0400(14) -0.0006(12) 0.0050(11) 0.0003(11)
    C6 0.0515(16) 0.0502(16) 0.0454(15) -0.0058(13) 0.0110(12) -0.0012(12)
    C7 0.0639(19) 0.0473(16) 0.0452(17) -0.0051(13) 0.0107(14) -0.0064(12)
    C8 0.0629(19) 0.0487(17) 0.0580(19) 0.0000(14) -0.0008(16) -0.0009(14)
    C9 0.0501(16) 0.0427(15) 0.0466(16) 0.0030(13) 0.0056(12) -0.0041(12)
    C10 0.0467(15) 0.0389(14) 0.0454(15) -0.0012(12) 0.0092(11) -0.0040(11)
    C11 0.0499(15) 0.0367(13) 0.0437(15) 0.0006(12) 0.0142(12) 0.0011(11)
    C12 0.0571(18) 0.0459(16) 0.0546(18) -0.0024(14) 0.0008(13) 0.0003(13)
    C13 0.0485(16) 0.0471(16) 0.0487(16) -0.0013(13) 0.0085(12) 0.0050(13)
    C14 0.0630(19) 0.0482(17) 0.066(2) -0.0078(15) -0.0009(15) 0.0060(14)
    C15 0.073(2) 0.0504(18) 0.073(2) 0.0031(16) 0.0138(17) 0.0167(16)
    C16 0.0543(17) 0.0666(19) 0.0442(16) 0.0074(15) 0.0126(13) 0.0091(14)
    C17 0.0634(19) 0.0645(19) 0.0441(16) 0.0011(16) 0.0067(13) -0.0040(14)
    C18 0.0657(19) 0.0458(16) 0.0490(17) 0.0014(14) 0.0106(14) -0.0009(13)
_geom_special_details
;
 All esds (except the esd in the dihedral angle between two l.s. planes)
 are estimated using the full covariance matrix.  The cell esds are taken
 into account individually in the estimation of esds in distances, angles
 and torsion angles; correlations between esds in cell parameters are only
 used when they are defined by crystal symmetry.  An approximate (isotropic)
 treatment of cell esds is used for estimating esds involving l.s. planes.
;
loop_
    _geom_bond_atom_site_label_1
    _geom_bond_atom_site_label_2
    _geom_bond_site_symmetry_2
    _geom_bond_distance
    _geom_bond_publ_flag
    Br1 C10 . 1.865(3) y
    Cl1 C4 . 1.717(3) ?
    Cl2 C6 . 1.731(3) ?
    F1 C1 . 1.322(4) ?
    F2 C1 . 1.279(4) ?
    F3 C1 . 1.318(4) ?
    O1 N5 . 1.206(4) ?
    O2 N5 . 1.209(4) ?
    N1 N2 . 1.355(3) y
    N1 C11 . 1.373(3) y
    N1 C5 . 1.424(3) y
    N2 C9 . 1.330(3) y
    N3 C8 . 1.127(4) y
    N4 C12 . 1.256(3) y
    N4 C11 . 1.380(3) y
    N5 C16 . 1.474(4) ?
    C1 C2 . 1.499(4) ?
    C2 C7 . 1.377(5) ?
    C2 C3 . 1.381(4) ?
    C3 C4 . 1.384(4) ?
    C3 H3 . 0.9300 ?
    C4 C5 . 1.386(4) ?
    C5 C6 . 1.384(4) ?
    C6 C7 . 1.374(4) ?
    C7 H7 . 0.9300 ?
    C8 C9 . 1.439(4) y
    C9 C10 . 1.394(4) y
    C10 C11 . 1.382(4) y
    C12 C13 . 1.466(4) ?
    C12 H12 . 0.9300 ?
    C13 C14 . 1.378(4) ?
    C13 C18 . 1.386(4) ?
    C14 C15 . 1.380(4) ?
    C14 H14 . 0.9300 ?
    C15 C16 . 1.366(5) ?
    C15 H15 . 0.9300 ?
    C16 C17 . 1.371(5) ?
    C17 C18 . 1.375(4) ?
    C17 H17 . 0.9300 ?
    C18 H18 . 0.9300 ?
loop_
    _geom_angle_atom_site_label_1
    _geom_angle_atom_site_label_2
    _geom_angle_atom_site_label_3
    _geom_angle_site_symmetry_1
    _geom_angle_site_symmetry_3
    _geom_angle
    _geom_angle_publ_flag
    N2 N1 C11 . . 113.7(2) y
    N2 N1 C5 . . 118.7(2) y
    C11 N1 C5 . . 127.5(2) y
    C9 N2 N1 . . 103.2(2) y
    C12 N4 C11 . . 120.3(2) y
    O1 N5 O2 . . 123.7(3) ?
    O1 N5 C16 . . 118.9(3) ?
    O2 N5 C16 . . 117.4(4) ?
    F2 C1 F3 . . 107.5(3) ?
    F2 C1 F1 . . 106.3(3) ?
    F3 C1 F1 . . 103.1(3) ?
    F2 C1 C2 . . 113.6(3) ?
    F3 C1 C2 . . 113.1(3) ?
    F1 C1 C2 . . 112.5(3) ?
    C7 C2 C3 . . 121.7(3) ?
    C7 C2 C1 . . 119.7(3) ?
    C3 C2 C1 . . 118.5(3) ?
    C2 C3 C4 . . 119.1(3) ?
    C2 C3 H3 . . 120.4 ?
    C4 C3 H3 . . 120.4 ?
    C3 C4 C5 . . 120.1(3) ?
    C3 C4 Cl1 . . 119.6(2) ?
    C5 C4 Cl1 . . 120.3(2) ?
    C6 C5 C4 . . 119.1(2) ?
    C6 C5 N1 . . 120.4(2) ?
    C4 C5 N1 . . 120.5(2) ?
    C7 C6 C5 . . 121.6(3) ?
    C7 C6 Cl2 . . 119.3(2) ?
    C5 C6 Cl2 . . 119.1(2) ?
    C6 C7 C2 . . 118.3(3) ?
    C6 C7 H7 . . 120.9 ?
    C2 C7 H7 . . 120.9 ?
    N3 C8 C9 . . 177.9(4) y
    N2 C9 C10 . . 112.8(2) y
    N2 C9 C8 . . 119.5(2) y
    C10 C9 C8 . . 127.6(3) y
    C11 C10 C9 . . 105.6(2) y
    C11 C10 Br1 . . 129.0(2) y
    C9 C10 Br1 . . 125.4(2) y
    N1 C11 N4 . . 117.6(2) y
    N1 C11 C10 . . 104.7(2) y
    N4 C11 C10 . . 137.6(2) y
    N4 C12 C13 . . 123.8(3) y
    N4 C12 H12 . . 118.1 ?
    C13 C12 H12 . . 118.1 ?
    C14 C13 C18 . . 119.8(3) ?
    C14 C13 C12 . . 118.1(3) ?
    C18 C13 C12 . . 122.1(3) ?
    C13 C14 C15 . . 120.2(3) ?
    C13 C14 H14 . . 119.9 ?
    C15 C14 H14 . . 119.9 ?
    C16 C15 C14 . . 118.7(3) ?
    C16 C15 H15 . . 120.6 ?
    C14 C15 H15 . . 120.6 ?
    C15 C16 C17 . . 122.4(3) ?
    C15 C16 N5 . . 118.3(3) ?
    C17 C16 N5 . . 119.2(3) ?
    C16 C17 C18 . . 118.6(3) ?
    C16 C17 H17 . . 120.7 ?
    C18 C17 H17 . . 120.7 ?
    C17 C18 C13 . . 120.2(3) ?
    C17 C18 H18 . . 119.9 ?
    C13 C18 H18 . . 119.9 ?
