# Supplementary material for: 4-Bromo-1-[2,6-dichloro-4-(trifluoro­meth­yl)phen­yl]-5-(4-nitro­benzyl­idene­amino)-1H-pyrazole-3-carbonitrile
Source: Acta Crystallogr Sect E Struct Rep Online. 2008 Feb 29;64(Pt 3):o645. doi: 10.1107/S160053680800545X (PMC2960878; doi:10.1107/S160053680800545X)
Supplement: Supplementary file 2 [file e-64-0o645-Isup2.hkl]

# 
# h,k,l, Fc-squared, Fo-squared, sigma(Fo-squared) and status flag 
# 
data_I
_shelx_title ' zp56m in P2(1)/n' 
_shelx_refln_list_code          4 
_shelx_F_calc_maximum      289.01 
_exptl_crystal_F_000      1048.00 
_reflns_d_resolution_high  0.7829 
 
loop_ 
 _symmetry_equiv_pos_as_xyz 
 'x, y, z' 
 '-x+1/2, y+1/2, -z+1/2' 
 '-x, -y, -z' 
 'x-1/2, -y-1/2, z-1/2' 
 
_cell_length_a     8.0925 
_cell_length_b    13.0406 
_cell_length_c    19.7165 
_cell_angle_alpha  90.000 
_cell_angle_beta  100.753 
_cell_angle_gamma  90.000 
 
_shelx_F_squared_multiplier     1.000 
 
loop_ 
 _refln_index_h 
 _refln_index_k 
 _refln_index_l 
 _refln_F_squared_calc 
 _refln_F_squared_meas 
 _refln_F_squared_sigma 
 _refln_observed_status 
   2   0   0     7174.89     7702.45    221.76 o 
   4   0   0       53.06       48.71      8.82 o 
   6   0   0     2713.27     2633.86     81.97 o 
   8   0   0      356.94      336.17     35.79 o 
   1   1   0      127.60      125.99      4.34 o 
   2   1   0      221.14      166.75      5.79 o 
   3   1   0     1475.79     1583.40     34.21 o 
   4   1   0     2438.78     2459.67     52.63 o 
   5   1   0     1787.51     1886.46     41.99 o 
   6   1   0        0.76       12.02      5.14 o 
   7   1   0      621.21      626.15     19.09 o 
   8   1   0        2.07        0.00      8.66 o 
   9   1   0        5.75        0.00     18.97 o 
  10   1   0       26.59       17.09     24.46 o 
   0   2   0    21236.96    20767.81    486.51 o 
   1   2   0     3474.61     3888.74     80.21 o 
   2   2   0    18755.31    20183.76    409.90 o 
   3   2   0    10577.56    11470.73    233.59 o 
   4   2   0     1045.15      937.52     22.09 o 
   5   2   0      107.21      120.41      6.65 o 
   6   2   0     2546.24     2609.91     57.50 o 
   7   2   0      225.87      213.31     12.98 o 
   8   2   0      421.52      462.57     25.43 o 
   9   2   0       29.84       26.09     13.99 o 
  10   2   0       92.79       95.50     29.25 o 
   1   3   0        1.36        0.00      1.54 o 
   2   3   0     1966.48     2073.99     38.54 o 
   3   3   0      240.60      240.22      6.62 o 
   4   3   0       36.34       35.18      3.82 o 
   5   3   0      221.67      199.14      8.85 o 
   6   3   0      185.57      165.13     10.30 o 
   7   3   0       62.28       70.86     12.66 o 
   8   3   0        0.40        3.43     11.84 o 
   9   3   0      146.60      159.64     18.14 o 
   0   4   0       57.28       69.87      4.96 o 
   1   4   0       21.15       16.38      3.11 o 
   2   4   0    11240.09    12167.98    248.33 o 
   3   4   0       65.47       61.49      4.01 o 
   4   4   0     5371.12     5433.00    100.72 o 
   5   4   0      591.81      568.32     19.02 o 
   6   4   0       16.76       15.71      8.87 o 
   7   4   0      695.51      650.01     29.72 o 
   8   4   0       83.44       88.82     18.70 o 
   9   4   0       49.12       73.05     15.80 o 
   1   5   0       54.67       60.89      2.58 o 
   2   5   0        5.26       10.18      2.39 o 
   3   5   0     2867.60     3159.44     59.21 o 
   4   5   0      237.33      212.05      5.99 o 
   5   5   0      998.52     1025.31     37.39 o 
   6   5   0       20.95       28.81     10.47 o 
   7   5   0      111.31       77.81     13.31 o 
   8   5   0       30.78       29.61     14.82 o 
   9   5   0      123.19      137.46     18.77 o 
   0   6   0     6263.58     6994.07    165.50 o 
   1   6   0     2826.81     2721.58     46.71 o 
   2   6   0     6100.14     6447.05    119.22 o 
   3   6   0      417.24      453.71     12.40 o 
   4   6   0     1355.83     1279.22     35.43 o 
   5   6   0      696.02      693.57     23.08 o 
   6   6   0       74.83       74.53     13.19 o 
   7   6   0      192.26      168.86     22.31 o 
   8   6   0       89.10       84.10     15.96 o 
   9   6   0       40.83       47.55     28.66 o 
   1   7   0     1108.28     1273.45     23.21 o 
   2   7   0       73.29       64.92      4.06 o 
   3   7   0       21.47       18.66      4.81 o 
   4   7   0       51.69       48.92      8.45 o 
   5   7   0      346.96      356.32     24.48 o 
   6   7   0      106.26      116.65     14.57 o 
   7   7   0       12.33        6.13     12.47 o 
   8   7   0        0.26        0.20     14.07 o 
   9   7   0       14.98        0.00     15.22 o 
   0   8   0      756.28      669.85     19.63 o 
   1   8   0     1975.21     1806.65     35.88 o 
   2   8   0     3419.44     3516.45     75.39 o 
   3   8   0     1918.70     1821.43     41.76 o 
   4   8   0      403.69      419.84     14.62 o 
   5   8   0      130.57      144.96      9.48 o 
   6   8   0      367.19      441.54     24.92 o 
   7   8   0      395.18      378.29     24.24 o 
   8   8   0       70.18       56.08     16.78 o 
   1   9   0      692.41      697.67     16.52 o 
   2   9   0       20.43       15.53      5.32 o 
   3   9   0       50.86       69.48     14.16 o 
   4   9   0      105.20       77.75      8.04 o 
   5   9   0        1.50        0.00      6.63 o 
   6   9   0       10.32        8.99     12.22 o 
   7   9   0       88.44       97.70     28.89 o 
   8   9   0        0.49        0.00     15.23 o 
   0  10   0     2959.42     3057.06     94.59 o 
   1  10   0     1401.50     1419.48     33.73 o 
   2  10   0      245.06      238.94     16.86 o 
   3  10   0     1183.15     1335.21     41.68 o 
   4  10   0      977.37      950.72     26.29 o 
   5  10   0      760.45      794.91     28.15 o 
   6  10   0       42.23       49.80     13.67 o 
   7  10   0      270.19      299.88     23.58 o 
   8  10   0       24.26       55.04     22.58 o 
   1  11   0      206.59      212.53     15.81 o 
   2  11   0        0.70        0.00      5.94 o 
   3  11   0        7.26       26.03      7.26 o 
   4  11   0      202.72      175.29     13.32 o 
   5  11   0       37.77       32.31      9.00 o 
   6  11   0       27.72        9.95     16.70 o 
   7  11   0       64.44       76.50     17.44 o 
   0  12   0       44.72       49.95     17.33 o 
   1  12   0      355.43      360.99     29.79 o 
   2  12   0      269.55      249.84     14.79 o 
   3  12   0     1360.59     1375.09     41.47 o 
   4  12   0      189.23      175.98     11.88 o 
   5  12   0      870.65      759.63     24.79 o 
   6  12   0        1.14       12.36     14.64 o 
   7  12   0      117.57       99.06     19.74 o 
   1  13   0       24.10       14.10     13.25 o 
   2  13   0       99.48      102.47     11.88 o 
   3  13   0      129.66      139.04     13.42 o 
   4  13   0       57.90       90.80     16.32 o 
   5  13   0        1.27        1.00      9.45 o 
   6  13   0        6.52       41.37     16.86 o 
   0  14   0        8.08        2.90     18.90 o 
   1  14   0      931.35     1009.09     43.21 o 
   2  14   0        2.80        0.69     13.26 o 
   3  14   0      180.46      166.91     28.71 o 
   4  14   0        2.97        0.00     11.07 o 
   5  14   0       93.27      100.79     15.03 o 
   1  15   0       11.32       20.37     15.55 o 
   2  15   0       11.47        0.00     15.03 o 
   3  15   0        2.32        0.00     16.03 o 
   4  15   0       38.58       57.93     13.94 o 
   0  16   0       11.27        0.00     26.19 o 
   1  16   0      177.58      235.46     33.75 o 
   2  16   0       35.62       70.17     18.58 o 
  -9   0   1      328.45      349.38     33.64 o 
  -7   0   1     1225.71     1186.15     42.41 o 
  -5   0   1     2375.58     2351.14     72.46 o 
  -3   0   1     7884.81     8004.20    231.28 o 
  -1   0   1     1158.49     1357.46     40.50 o 
   1   0   1     8346.23     8709.96    250.31 o 
   3   0   1     3063.90     3060.10     90.56 o 
   5   0   1     1935.78     1980.25     62.18 o 
   7   0   1     1126.57     1195.12     42.81 o 
   9   0   1      523.39      521.48     40.77 o 
 -10   1   1       63.39      113.38     28.23 o 
  -9   1   1       18.96       20.54     19.99 o 
  -8   1   1       53.50       63.85     10.15 o 
  -7   1   1       71.58       83.60      7.70 o 
  -6   1   1      458.81      445.72     14.34 o 
  -5   1   1      488.62      488.46     14.01 o 
  -4   1   1     1713.79     1795.67     39.24 o 
  -3   1   1       21.17       21.94      4.27 o 
  -2   1   1     6588.12     7383.43    150.59 o 
  -1   1   1     3644.45     3972.84     81.31 o 
   0   1   1        0.58       10.43      1.80 o 
   1   1   1     8709.47     9823.99    178.55 o 
   2   1   1        2.09        0.00      1.76 o 
   3   1   1      235.88      212.85      6.93 o 
   4   1   1     1484.32     1431.38     32.06 o 
   5   1   1     2003.27     2055.47     45.48 o 
   6   1   1       68.05       72.03      6.55 o 
   7   1   1       14.25       10.03      6.49 o 
   8   1   1       76.10       72.92     10.98 o 
   9   1   1       77.63       67.19     22.74 o 
  10   1   1       10.95       17.33     23.76 o 
 -10   2   1       10.80       12.23     23.76 o 
  -9   2   1      110.23      147.93     26.42 o 
  -8   2   1        7.46        0.00     11.10 o 
  -7   2   1     1245.39     1244.51     36.47 o 
  -6   2   1      401.28      346.23     12.29 o 
  -5   2   1     4607.38     4781.84    100.19 o 
  -4   2   1      915.74      966.77     22.62 o 
  -3   2   1    15784.60    16984.94    344.81 o 
  -2   2   1     2390.84     2476.89     51.49 o 
  -1   2   1      811.84      894.50     22.63 o 
   0   2   1      490.19      548.74     11.23 o 
   1   2   1     9236.96     9547.00    158.26 o 
   2   2   1     2688.77     2776.68     51.56 o 
   3   2   1     9820.80    10347.65    211.05 o 
   4   2   1      289.94      248.17     12.40 o 
   5   2   1     1541.05     1526.90     34.86 o 
   6   2   1       32.18       24.30      6.16 o 
   7   2   1      995.64     1046.63     32.08 o 
   8   2   1       20.14       20.24     17.13 o 
   9   2   1      254.73      238.27     20.62 o 
 -10   3   1       22.66        6.74     25.87 o 
  -9   3   1        5.05        0.42     13.22 o 
  -8   3   1      214.34      230.15     18.19 o 
  -7   3   1      132.04      121.27     27.87 o 
  -6   3   1       22.47       16.49      6.50 o 
  -5   3   1      121.32      126.02      7.18 o 
  -4   3   1     2272.63     2308.08     49.49 o 
  -3   3   1      651.54      640.00     13.58 o 
  -2   3   1     7066.13     7501.66    175.54 o 
  -1   3   1       24.16       22.36      5.53 o 
   0   3   1     2483.64     2839.00     48.30 o 
   1   3   1     1402.49     1525.70     29.03 o 
   2   3   1     2424.46     2511.84     42.58 o 
   3   3   1      513.68      504.58     13.76 o 
   4   3   1      235.79      259.32     13.75 o 
   5   3   1     1093.99     1076.14     40.33 o 
   6   3   1     1534.94     1387.20     38.67 o 
   7   3   1       82.45       85.13     12.80 o 
   8   3   1      565.32      592.31     29.71 o 
   9   3   1        2.78        0.00     13.64 o 
  -9   4   1        9.73       12.77     14.15 o 
  -8   4   1       60.65       37.50     16.39 o 
  -7   4   1      874.14      887.79     62.45 o 
  -6   4   1      963.62      950.72     51.36 o 
  -5   4   1     7836.02     8203.09    195.13 o 
  -4   4   1      936.45      914.07     21.55 o 
  -3   4   1     5400.00     5781.22     96.56 o 
  -2   4   1      536.45      575.03     16.70 o 
  -1   4   1    14507.46    15690.91    319.41 o 
   0   4   1     2826.91     2806.36     47.52 o 
   1   4   1     8953.09     9663.48    160.63 o 
   2   4   1     6850.00     7554.15    155.05 o 
   3   4   1    10319.18    10875.39    180.36 o 
   4   4   1      504.11      511.56     12.31 o 
   5   4   1     1263.29     1183.39     28.02 o 
   6   4   1       31.86       31.05     16.11 o 
   7   4   1      230.79      242.57     18.55 o 
   8   4   1       27.22       41.12     13.69 o 
   9   4   1       93.80      121.31     17.75 o 
  -9   5   1        4.83        8.25     15.47 o 
  -8   5   1       12.90        0.63     16.31 o 
  -7   5   1      178.77      168.37     16.02 o 
  -6   5   1      156.82      185.06     14.91 o 
  -5   5   1     1449.98     1446.23     49.48 o 
  -4   5   1      777.54      828.53     20.25 o 
  -3   5   1      815.60      784.93     18.72 o 
  -2   5   1      271.21      294.24     10.82 o 
  -1   5   1      139.55      121.54      3.74 o 
   0   5   1      220.53      180.77      4.81 o 
   1   5   1     5241.15     6162.09    103.17 o 
   2   5   1     3802.25     4711.54     87.51 o 
   3   5   1     1377.61     1209.05     24.23 o 
   4   5   1       20.16       21.44      2.83 o 
   5   5   1     1600.25     1610.24     54.53 o 
   6   5   1      840.93      838.47     34.26 o 
   7   5   1       61.84       67.56     13.77 o 
   8   5   1      138.82      111.45     16.44 o 
   9   5   1        7.53        0.00     14.74 o 
  -9   6   1      221.12      231.97     22.92 o 
  -8   6   1      112.22      124.62     21.56 o 
  -7   6   1      925.03      866.10     37.03 o 
  -6   6   1      953.21      978.09     61.98 o 
  -5   6   1     2701.78     2739.91     86.73 o 
  -4   6   1      606.61      569.21     26.66 o 
  -3   6   1     1844.52     1761.00     45.82 o 
  -2   6   1     5037.05     5633.73    116.68 o 
  -1   6   1      832.08      829.34     15.57 o 
   0   6   1     8457.21     9370.58    156.27 o 
   1   6   1      115.05      111.97      4.03 o 
   2   6   1     1146.07     1361.43     28.80 o 
   3   6   1     2661.56     2594.93     49.91 o 
   4   6   1      595.28      481.58     31.12 o 
   5   6   1     1657.96     1715.96     46.43 o 
   6   6   1      839.26      809.07     33.70 o 
   7   6   1      405.30      392.07     23.72 o 
   8   6   1       58.72       44.03     14.44 o 
   9   6   1      122.69      150.28     21.03 o 
  -9   7   1        1.92        0.00     15.52 o 
  -8   7   1       65.88       62.96     15.56 o 
  -7   7   1       17.65       29.76     13.29 o 
  -6   7   1       10.67       26.17     11.64 o 
  -5   7   1       11.21        2.41      7.34 o 
  -4   7   1        5.57        4.61      5.99 o 
  -3   7   1     1686.65     1590.82     42.39 o 
  -2   7   1      539.71      600.42     13.84 o 
  -1   7   1       65.51       72.58      4.12 o 
   0   7   1      179.37      209.01      6.35 o 
   1   7   1      381.41      357.59      8.37 o 
   2   7   1      260.48      261.80      8.14 o 
   3   7   1       28.26       29.65      5.08 o 
   4   7   1      540.78      505.83     15.67 o 
   5   7   1      247.26      233.64     10.66 o 
   6   7   1        3.45        3.89     11.01 o 
   7   7   1        6.83       10.16     12.44 o 
   8   7   1        4.90        0.00     13.33 o 
   9   7   1       18.87        0.00     18.15 o 
  -8   8   1      280.15      249.00     38.93 o 
  -7   8   1        6.82        8.15     13.25 o 
  -6   8   1      323.86      305.30     28.19 o 
  -5   8   1       50.64       48.67     14.73 o 
  -4   8   1     1462.71     1475.26     43.38 o 
  -3   8   1     2215.34     2296.28     51.34 o 
  -2   8   1      610.90      567.12     16.36 o 
  -1   8   1     4830.43     4875.67     91.31 o 
   0   8   1     1952.23     2096.74     37.15 o 
   1   8   1     1535.68     1443.97     29.53 o 
   2   8   1     1380.80     1385.15     32.48 o 
   3   8   1      565.72      487.91     17.65 o 
   4   8   1      931.13      818.02     51.98 o 
   5   8   1     1184.36     1183.28     30.29 o 
   6   8   1     1164.57     1220.24     60.84 o 
   7   8   1      168.47      183.43     24.62 o 
   8   8   1      302.16      343.77     25.61 o 
  -8   9   1       80.42       92.83     19.14 o 
  -7   9   1        0.29        3.06     13.22 o 
  -6   9   1      362.64      367.49     36.89 o 
  -5   9   1        8.55       10.66      7.04 o 
  -4   9   1       25.13        8.30      6.15 o 
  -3   9   1      232.92      246.91     15.02 o 
  -2   9   1        1.11        5.09      5.26 o 
  -1   9   1       57.18       53.10      7.66 o 
   0   9   1     2766.48     2821.61     61.42 o 
   1   9   1       32.04       37.41      4.72 o 
   2   9   1      637.90      647.44     21.11 o 
   3   9   1      180.48      159.93     15.74 o 
   4   9   1     1621.20     1654.02     39.66 o 
   5   9   1      476.50      483.24     31.77 o 
   6   9   1       83.15       80.57     14.93 o 
   7   9   1      168.68      170.53     53.87 o 
   8   9   1       83.28      141.32     30.27 o 
  -8  10   1        2.90       15.12     17.57 o 
  -7  10   1        0.96        0.76     14.65 o 
  -6  10   1      104.24       80.53     16.49 o 
  -5  10   1      139.71      134.75     13.48 o 
  -4  10   1      549.28      517.80     18.17 o 
  -3  10   1      234.12      215.38     10.82 o 
  -2  10   1     3818.09     3788.43     81.96 o 
  -1  10   1      368.51      315.31     20.80 o 
   0  10   1     2496.39     2484.28     55.28 o 
   1  10   1      834.66      788.61     25.20 o 
   2  10   1     4719.46     4855.91    103.37 o 
   3  10   1        4.77        0.00      6.07 o 
   4  10   1     1191.75     1276.73     32.81 o 
   5  10   1      256.07      253.22     13.06 o 
   6  10   1      315.54      287.85     21.64 o 
   7  10   1      201.76      235.66     22.30 o 
   8  10   1        2.99        0.00     23.84 o 
  -7  11   1       13.25       18.05     16.27 o 
  -6  11   1       47.57       85.60     14.71 o 
  -5  11   1       54.06       65.28     11.37 o 
  -4  11   1      112.58      125.79     10.43 o 
  -3  11   1      605.02      589.63     19.10 o 
  -2  11   1       83.14       58.66      7.47 o 
  -1  11   1       18.72       17.83      7.60 o 
   0  11   1        7.82        1.72      9.15 o 
   1  11   1      376.74      383.42     16.48 o 
   2  11   1        5.03       17.49      9.83 o 
   3  11   1       48.38       48.90      9.33 o 
   4  11   1       50.51       42.48      8.47 o 
   5  11   1      300.45      331.55     14.91 o 
   6  11   1       25.42       18.71     13.99 o 
   7  11   1       89.93      119.58     20.14 o 
  -7  12   1       48.18       73.25     19.02 o 
  -6  12   1      271.99      312.89     18.61 o 
  -5  12   1       13.20       26.41      9.34 o 
  -4  12   1      717.15      717.43     33.59 o 
  -3  12   1      288.81      247.09     15.03 o 
  -2  12   1      309.99      358.94     17.37 o 
  -1  12   1        6.56        3.78      7.47 o 
   0  12   1      502.84      497.07     25.50 o 
   1  12   1        8.77       24.84     10.82 o 
   2  12   1      333.17      295.53     30.81 o 
   3  12   1        6.51       36.85     13.40 o 
   4  12   1     1462.23     1449.57     37.69 o 
   5  12   1        6.73        5.32      9.15 o 
   6  12   1       91.78      103.26     17.75 o 
  -6  13   1       31.61       34.85     12.91 o 
  -5  13   1        0.30       12.47      9.96 o 
  -4  13   1      116.69      134.71     17.52 o 
  -3  13   1        5.91        8.55      9.45 o 
  -2  13   1      223.07      218.65     15.03 o 
  -1  13   1        8.90        5.40     11.89 o 
   0  13   1       22.76        6.57     11.35 o 
   1  13   1       15.20        0.00     11.40 o 
   2  13   1      170.34      165.99     17.92 o 
   3  13   1        1.07        2.31      9.44 o 
   4  13   1        2.74        0.04      9.90 o 
   5  13   1        2.71       12.98      9.97 o 
   6  13   1       25.65       14.87     17.80 o 
  -5  14   1        0.18        2.16     12.33 o 
  -4  14   1      287.09      275.51     18.51 o 
  -3  14   1       76.65       60.97     11.92 o 
  -2  14   1      674.01      662.78     52.14 o 
  -1  14   1      251.51      250.44     44.81 o 
   0  14   1      855.80      839.78     37.97 o 
   1  14   1        0.18       39.36     15.71 o 
   2  14   1      447.33      421.61     26.73 o 
   3  14   1       66.97       77.13     12.31 o 
   4  14   1      121.64      136.47     26.49 o 
   5  14   1        0.54        2.30     12.30 o 
  -4  15   1       22.80       17.47     12.22 o 
  -3  15   1        1.83       11.07     16.31 o 
  -2  15   1       63.82       77.81     22.19 o 
  -1  15   1       55.48       79.54     17.36 o 
   0  15   1        0.74        7.07     14.14 o 
   1  15   1        8.64       27.42     15.81 o 
   2  15   1       27.74       24.36     33.05 o 
   3  15   1      151.60      160.37     20.26 o 
   4  15   1       26.30       29.88     16.95 o 
  -2  16   1      592.96      522.82     36.97 o 
  -1  16   1       11.76        0.00     17.15 o 
   0  16   1      317.26      368.48     60.37 o 
   1  16   1        7.77       21.48     17.43 o 
   2  16   1      224.95      306.10     26.42 o 
  -8   0   2      400.82      421.51     33.17 o 
  -6   0   2       67.83       69.52      9.06 o 
  -4   0   2    11812.92    12958.63    373.66 o 
  -2   0   2    14589.67    16384.78    470.24 o 
   0   0   2    16063.18    15894.36    453.07 o 
   2   0   2     8761.09     9200.59    265.25 o 
   4   0   2     9003.21     9102.22    264.18 o 
   6   0   2      711.11      710.98     27.88 o 
   8   0   2      800.06      772.98     33.23 o 
 -10   1   2        3.78       38.73     23.76 o 
  -9   1   2       15.33       51.43     21.72 o 
  -8   1   2      145.60      145.27     12.33 o 
  -7   1   2      142.78      147.70     10.49 o 
  -6   1   2      106.93       94.26      6.90 o 
  -5   1   2     1022.13     1109.85     26.27 o 
  -4   1   2      179.57      193.47      7.22 o 
  -3   1   2      210.23      217.22     17.52 o 
  -2   1   2    17330.82    19582.13    396.72 o 
  -1   1   2     2569.55     2767.28     82.55 o 
   0   1   2     3007.67     3209.28     75.77 o 
   1   1   2     1173.73     1395.89     23.80 o 
   2   1   2      120.42      134.59      6.55 o 
   3   1   2     7446.39     7819.60    160.22 o 
   4   1   2     1281.09     1332.95     30.26 o 
   5   1   2      995.05      906.93     22.80 o 
   6   1   2      224.52      221.58      9.79 o 
   7   1   2       20.66       16.85      6.55 o 
   8   1   2      148.98      148.37     12.54 o 
   9   1   2      283.55      293.55     31.21 o 
 -10   2   2      268.88      298.81     36.07 o 
  -9   2   2        1.55        4.15     12.34 o 
  -8   2   2      713.21      829.32     35.20 o 
  -7   2   2       35.42       21.00      7.93 o 
  -6   2   2     3286.89     3246.19     70.06 o 
  -5   2   2      527.63      481.66     13.84 o 
  -4   2   2     6699.66     7031.27    167.31 o 
  -3   2   2       11.29       20.44      4.47 o 
  -2   2   2     1796.20     1810.09     43.81 o 
  -1   2   2      111.04      114.37      3.80 o 
   0   2   2     2152.96     2244.80     46.52 o 
   1   2   2    55642.17    52894.82    874.44 o 
   2   2   2    12341.47    13163.17    239.10 o 
   3   2   2      565.64      561.44     14.08 o 
   4   2   2     2751.50     2759.30     58.98 o 
   5   2   2       55.04       45.15      5.86 o 
   6   2   2     2586.22     2535.79     56.21 o 
   7   2   2       54.79       52.49      8.97 o 
   8   2   2      398.91      434.31     24.67 o 
   9   2   2      108.30       97.93     16.03 o 
 -10   3   2        0.02        0.00     23.44 o 
  -9   3   2      127.19      116.56     17.21 o 
  -8   3   2       52.77       50.01     12.93 o 
  -7   3   2        6.31       14.34     10.52 o 
  -6   3   2       57.47       73.22      8.80 o 
  -5   3   2      155.47      158.00      7.21 o 
  -4   3   2      535.44      620.30     15.61 o 
  -3   3   2     1192.18     1139.35     28.66 o 
  -2   3   2      338.00      402.20     11.25 o 
  -1   3   2     1193.70     1194.51     25.73 o 
   0   3   2    16408.78    17742.07    321.58 o 
   1   3   2     4194.17     4511.35     83.11 o 
   2   3   2      100.38      107.03      3.13 o 
   3   3   2      186.62      177.45      6.74 o 
   4   3   2     1084.10     1115.12     25.98 o 
   5   3   2      383.63      375.39     25.28 o 
   6   3   2      153.18      151.80     10.77 o 
   7   3   2       16.88        6.43     17.96 o 
   8   3   2        2.49        0.00     11.28 o 
   9   3   2       58.21       75.46     16.09 o 
  -9   4   2      118.42       79.09     15.25 o 
  -8   4   2      309.48      299.51     21.31 o 
  -7   4   2      394.36      420.67     22.86 o 
  -6   4   2     3414.60     3588.92    110.96 o 
  -5   4   2     1621.41     1582.55     72.50 o 
  -4   4   2     2834.36     2987.92     63.09 o 
  -3   4   2      687.17      697.21     19.11 o 
  -2   4   2     5222.46     5756.43    137.34 o 
  -1   4   2      658.68      687.84     13.83 o 
   0   4   2    21099.53    22606.16    373.81 o 
   1   4   2      922.80      970.41     19.42 o 
   2   4   2     1838.63     1726.63     33.26 o 
   3   4   2      422.22      362.74      8.13 o 
   4   4   2     3052.38     3206.83     60.69 o 
   5   4   2      192.10      174.31     11.36 o 
   6   4   2      799.24      770.43     31.57 o 
   7   4   2      698.48      695.77     31.73 o 
   8   4   2      188.73      199.11     18.71 o 
   9   4   2       59.05       80.82     39.20 o 
  -9   5   2        7.84       13.49     15.32 o 
  -8   5   2       13.88       17.46     12.94 o 
  -7   5   2      131.77      112.98     13.68 o 
  -6   5   2        0.03        6.03     11.37 o 
  -5   5   2     1213.52     1247.04     43.88 o 
  -4   5   2      483.30      481.79     15.04 o 
  -3   5   2     1008.54      987.41     27.46 o 
  -2   5   2      422.93      429.06     13.92 o 
  -1   5   2      345.57      348.76      8.09 o 
   0   5   2      241.56      244.65      5.89 o 
   1   5   2     1912.64     1944.81     33.80 o 
   2   5   2      242.94      244.62      7.17 o 
   3   5   2        4.47        5.09      2.41 o 
   4   5   2       47.71       51.83      3.55 o 
   5   5   2       94.60       51.05      9.82 o 
   6   5   2        0.45        0.00     12.31 o 
   7   5   2      469.46      533.41     76.13 o 
   8   5   2       34.75       47.28     14.50 o 
   9   5   2       29.16       51.22     16.82 o 
  -9   6   2       60.64       86.54     33.99 o 
  -8   6   2      199.13      205.31     19.24 o 
  -7   6   2        9.24        3.95     10.67 o 
  -6   6   2      953.06      965.76     37.70 o 
  -5   6   2       87.59       88.39     11.73 o 
  -4   6   2      666.07      562.07     30.30 o 
  -3   6   2     7624.14     8093.24    193.18 o 
  -2   6   2     4879.40     5166.95    124.47 o 
  -1   6   2     5080.09     5970.84    100.34 o 
   0   6   2    21438.31    22883.29    378.91 o 
   1   6   2      127.96      139.57      6.50 o 
   2   6   2     3385.19     3220.70     61.01 o 
   3   6   2     3716.14     4061.67     76.56 o 
   4   6   2     1525.49     1306.86     35.39 o 
   5   6   2     1457.05     1367.81     33.61 o 
   6   6   2      455.36      522.73     50.89 o 
   7   6   2        4.45        0.00     14.86 o 
   8   6   2       77.84       85.11     17.41 o 
   9   6   2        8.29        0.00     16.19 o 
  -9   7   2       16.90       15.37     16.58 o 
  -8   7   2       92.88      110.54     16.73 o 
  -7   7   2       93.22       91.08     21.33 o 
  -6   7   2       21.34       17.29     11.09 o 
  -5   7   2      445.02      431.94     17.71 o 
  -4   7   2      114.73      124.32      9.55 o 
  -3   7   2        0.69        7.74      5.53 o 
  -2   7   2     3080.04     3413.44     72.13 o 
  -1   7   2        0.06        0.00      2.20 o 
   0   7   2       28.72       36.81      3.07 o 
   1   7   2     2083.97     2256.65     39.54 o 
   2   7   2      909.33      932.34     20.16 o 
   3   7   2      684.46      728.93     20.81 o 
   4   7   2      872.12      942.03     24.15 o 
   5   7   2      197.51      180.33     11.03 o 
   6   7   2       39.91       33.74     12.28 o 
   7   7   2       12.03       35.63     23.72 o 
   8   7   2        0.94        0.00     13.61 o 
   9   7   2       16.83        0.00     23.37 o 
  -9   8   2       58.94      100.44     26.03 o 
  -8   8   2      304.95      285.32     23.76 o 
  -7   8   2       63.73       66.20     14.70 o 
  -6   8   2      132.68      138.95     17.45 o 
  -5   8   2      138.40       99.05     10.46 o 
  -4   8   2      500.93      490.56     19.35 o 
  -3   8   2     1270.49     1143.97     32.80 o 
  -2   8   2     4280.39     4480.20     94.85 o 
  -1   8   2     7686.31     8165.08    168.38 o 
   0   8   2      135.90      153.84      5.40 o 
   1   8   2     1266.66     1315.59     27.22 o 
   2   8   2      543.37      587.98     14.45 o 
   3   8   2     1626.88     1633.12     38.02 o 
   4   8   2      877.06      889.99     23.90 o 
   5   8   2      388.29      425.25     15.28 o 
   6   8   2      475.43      488.27     36.26 o 
   7   8   2      138.80      129.98     17.75 o 
   8   8   2        6.31       13.49     16.45 o 
  -8   9   2        1.08        7.08     15.63 o 
  -7   9   2      165.03      210.51     20.18 o 
  -6   9   2        9.92       19.28     12.70 o 
  -5   9   2       48.52       54.54      9.34 o 
  -4   9   2     1220.22     1304.39     37.90 o 
  -3   9   2       28.06       30.83      6.14 o 
  -2   9   2       13.78       17.86      5.60 o 
  -1   9   2      188.90      206.08      9.07 o 
   0   9   2      394.58      407.43     13.14 o 
   1   9   2        7.53       15.03      4.17 o 
   2   9   2      528.20      541.53     16.29 o 
   3   9   2      531.22      534.67     17.05 o 
   4   9   2       17.99       12.88      6.46 o 
   5   9   2      198.17      217.55     12.89 o 
   6   9   2      282.33      308.37     21.90 o 
   7   9   2       74.64       59.73     19.52 o 
   8   9   2       13.72       31.31     17.15 o 
  -8  10   2      107.09       66.17     18.56 o 
  -7  10   2      332.20      408.25     42.14 o 
  -6  10   2       21.17       25.84      8.58 o 
  -5  10   2      754.93      801.00     24.13 o 
  -4  10   2      320.24      293.76     13.69 o 
  -3  10   2      414.79      392.71     16.30 o 
  -2  10   2     1032.49      960.27     25.28 o 
  -1  10   2     2108.60     2096.66     47.47 o 
   0  10   2      218.35      211.92      9.45 o 
   1  10   2     2907.62     2900.40     74.14 o 
   2  10   2       52.66       43.21      6.85 o 
   3  10   2      426.63      451.77     16.07 o 
   4  10   2      585.98      581.92     19.05 o 
   5  10   2      135.56      129.75     10.45 o 
   6  10   2      178.87      200.47     26.89 o 
   7  10   2      283.62      288.07     23.98 o 
  -7  11   2       76.90       72.56     17.57 o 
  -6  11   2      150.74      149.86     13.48 o 
  -5  11   2       71.40       70.25      9.62 o 
  -4  11   2        1.65        0.00      7.27 o 
  -3  11   2       68.68       65.25      8.18 o 
  -2  11   2       13.49        7.29      6.46 o 
  -1  11   2       50.53       56.17      8.65 o 
   0  11   2      100.94      113.68     12.79 o 
   1  11   2      106.41      103.66      9.63 o 
   2  11   2      220.19      238.59     13.45 o 
   3  11   2       11.49       21.04      7.32 o 
   4  11   2      141.92      107.61      9.97 o 
   5  11   2      488.08      494.19     18.54 o 
   6  11   2       23.33       36.05     15.89 o 
   7  11   2        1.38        0.00     29.48 o 
  -7  12   2       65.50       43.83     18.06 o 
  -6  12   2       26.59       14.79     11.37 o 
  -5  12   2      928.69      884.41     45.11 o 
  -4  12   2       19.60       20.90      9.78 o 
  -3  12   2      792.52      737.43     26.92 o 
  -2  12   2        1.54        0.00      7.67 o 
  -1  12   2      518.46      495.17     20.31 o 
   0  12   2      203.90      191.14     16.64 o 
   1  12   2     2287.96     2271.33     76.05 o 
   2  12   2      645.42      695.90     27.01 o 
   3  12   2     1309.59     1314.61     40.22 o 
   4  12   2        9.69        7.22      8.48 o 
   5  12   2      332.12      330.89     23.69 o 
   6  12   2       11.85       15.01     14.34 o 
  -6  13   2       71.08       71.34     11.87 o 
  -5  13   2       30.04       22.99     10.16 o 
  -4  13   2       10.66       20.97     10.50 o 
  -3  13   2       19.41       11.51      9.65 o 
  -2  13   2        5.64       11.99      9.13 o 
  -1  13   2       68.02       86.23     14.44 o 
   0  13   2        5.47        0.00     11.20 o 
   1  13   2       12.70       19.03     13.03 o 
   2  13   2      222.63      226.43     19.49 o 
   3  13   2      101.08       98.99     12.29 o 
   4  13   2       99.08      144.23     19.95 o 
   5  13   2        0.70        0.00     11.03 o 
   6  13   2       19.34       32.58     24.62 o 
  -5  14   2       50.47       58.26     13.49 o 
  -4  14   2       13.82        8.75     11.88 o 
  -3  14   2      853.52      831.23     33.22 o 
  -2  14   2      120.57      121.05     17.62 o 
  -1  14   2     1179.94     1201.52     49.01 o 
   0  14   2        3.59        0.00     12.86 o 
   1  14   2      823.45      817.09     37.41 o 
   2  14   2       39.85       43.01     14.39 o 
   3  14   2      519.63      535.86     38.11 o 
   4  14   2       25.18        0.00     11.42 o 
   5  14   2      260.27      262.04     32.70 o 
  -4  15   2       11.95       11.76     12.56 o 
  -3  15   2        2.33        0.00     15.37 o 
  -2  15   2        5.33        0.00     15.02 o 
  -1  15   2       45.14       32.88     35.13 o 
   0  15   2        0.67        0.00     20.42 o 
   1  15   2        8.95       21.56     16.42 o 
   2  15   2        0.64        0.00     14.45 o 
   3  15   2       17.44       12.49     16.04 o 
   4  15   2       25.04       66.90     18.81 o 
  -2  16   2       12.36       10.69     16.32 o 
  -1  16   2      119.60       99.08     19.81 o 
   0  16   2       13.44        1.53     29.09 o 
   1  16   2      169.27      127.26     20.88 o 
   2  16   2        1.75        0.00     20.54 o 
  -9   0   3      250.51      288.07     30.66 o 
  -7   0   3      559.57      561.37     25.12 o 
  -5   0   3     2765.92     2501.67     76.65 o 
  -3   0   3     8184.04     8818.72    254.75 o 
  -1   0   3    26118.82    25764.23   1053.40 o 
   1   0   3     3884.37     4566.27    133.15 o 
   3   0   3     5404.10     5589.31    163.28 o 
   5   0   3     2721.78     2633.40     81.19 o 
   7   0   3       32.05       30.92     10.24 o 
   9   0   3       16.16       35.05     21.01 o 
 -10   1   3       76.74      135.02     28.23 o 
  -9   1   3       16.60        0.00     18.82 o 
  -8   1   3      129.80      157.30     13.46 o 
  -7   1   3       83.77       82.78      7.58 o 
  -6   1   3      276.73      302.75     14.54 o 
  -5   1   3      574.21      539.48     14.89 o 
  -4   1   3       17.32       13.02      4.84 o 
  -3   1   3     5564.19     5819.55    119.62 o 
  -2   1   3    30256.23    32660.33    660.35 o 
  -1   1   3      847.94      950.47     23.80 o 
   0   1   3      121.66      144.49      4.20 o 
   1   1   3     5734.67     6138.53    124.90 o 
   2   1   3      691.93      794.15     14.43 o 
   3   1   3      117.93      104.31      5.91 o 
   4   1   3      413.33      455.23     13.08 o 
   5   1   3      418.07      409.43     13.23 o 
   6   1   3      230.55      209.46      9.81 o 
   7   1   3      256.91      228.58     12.75 o 
   8   1   3      328.79      331.73     17.11 o 
   9   1   3       33.93       36.66     14.49 o 
 -10   2   3       27.00       62.10     25.95 o 
  -9   2   3       79.93      112.36     20.90 o 
  -8   2   3      223.84      264.78     19.02 o 
  -7   2   3      337.59      332.31     15.30 o 
  -6   2   3       32.73       28.02      5.61 o 
  -5   2   3     2177.33     1980.54     43.66 o 
  -4   2   3       33.85       44.15      4.07 o 
  -3   2   3    10815.01    11575.35    235.65 o 
  -2   2   3     1822.80     1987.20     41.93 o 
  -1   2   3     6819.77     7138.83    168.57 o 
   0   2   3     7135.70     8133.48    191.04 o 
   1   2   3    30276.75    31571.84    572.67 o 
   2   2   3      407.29      382.50      7.90 o 
   3   2   3    16027.50    17126.78    311.10 o 
   4   2   3       74.74       77.87      8.40 o 
   5   2   3     3954.15     3868.37    134.42 o 
   6   2   3        3.50       11.11      5.54 o 
   7   2   3        9.58       23.60      8.28 o 
   8   2   3      166.51      197.19     21.76 o 
   9   2   3       13.07        0.84     26.11 o 
 -10   3   3       15.43       33.48     25.01 o 
  -9   3   3        2.36        0.00     28.81 o 
  -8   3   3       22.48       15.92     11.75 o 
  -7   3   3        6.75        3.38      9.33 o 
  -6   3   3      104.11       93.50      8.45 o 
  -5   3   3     1797.28     1745.20     38.87 o 
  -4   3   3     1574.39     1632.99     35.90 o 
  -3   3   3     1842.38     1964.93     41.81 o 
  -2   3   3     2301.64     2576.17     53.95 o 
  -1   3   3     8659.21     9316.63    190.43 o 
   0   3   3      149.60      173.01      5.51 o 
   1   3   3    14632.01    15946.65    290.11 o 
   2   3   3      592.91      586.58     10.46 o 
   3   3   3     1070.86     1269.28     22.91 o 
   4   3   3     3372.25     3353.61     71.15 o 
   5   3   3      496.66      483.58     14.62 o 
   6   3   3     1782.67     1826.96     42.28 o 
   7   3   3      133.90       77.41     12.99 o 
   8   3   3      308.09      347.05     33.36 o 
   9   3   3        0.07       19.84     14.96 o 
 -10   4   3        0.54        0.00     15.64 o 
  -9   4   3       71.32       99.49     15.86 o 
  -8   4   3      113.96       88.07     14.91 o 
  -7   4   3      305.27      349.64     30.07 o 
  -6   4   3      113.32       91.37     11.80 o 
  -5   4   3     2398.64     2365.23    134.92 o 
  -4   4   3       22.86       22.27      3.11 o 
  -3   4   3     2095.15     2067.56     44.36 o 
  -2   4   3      398.30      371.74      9.91 o 
  -1   4   3    13120.90    13821.74    281.59 o 
   0   4   3    13088.19    14913.92    270.69 o 
   1   4   3    34605.36    36350.27    659.25 o 
   2   4   3     3774.55     3997.66     74.44 o 
   3   4   3    14741.00    16165.24    247.75 o 
   4   4   3      950.78      962.23     17.01 o 
   5   4   3      222.13      201.51      8.68 o 
   6   4   3      158.28      157.98     14.17 o 
   7   4   3      565.62      618.91     30.07 o 
   8   4   3       13.50       31.46     14.14 o 
   9   4   3       47.69       92.00     18.41 o 
  -9   5   3       18.30       12.11     14.93 o 
  -8   5   3        1.67        0.00     17.76 o 
  -7   5   3        0.06        0.00     15.72 o 
  -6   5   3       73.51       92.57     30.07 o 
  -5   5   3        0.23        5.47      8.06 o 
  -4   5   3      434.79      421.61     14.13 o 
  -3   5   3        0.00        4.07      1.89 o 
  -2   5   3     3666.52     3435.20     83.79 o 
  -1   5   3      402.59      398.76      9.17 o 
   0   5   3      539.24      582.07     11.55 o 
   1   5   3      262.91      264.11      7.37 o 
   2   5   3      395.95      409.04     10.16 o 
   3   5   3      270.77      239.27      7.50 o 
   4   5   3      382.13      420.86      9.69 o 
   5   5   3      257.20      302.49     17.78 o 
   6   5   3     1397.36     1287.33     74.02 o 
   7   5   3      339.27      277.73     24.62 o 
   8   5   3      124.50      158.33     17.82 o 
   9   5   3       15.88        0.00     14.46 o 
  -9   6   3      293.27      335.56     25.57 o 
  -8   6   3       44.95       44.83     14.13 o 
  -7   6   3      780.19      783.72     33.87 o 
  -6   6   3      640.94      632.78     28.90 o 
  -5   6   3     1145.60     1147.54     41.44 o 
  -4   6   3     2616.52     2551.31     64.85 o 
  -3   6   3      348.79      372.24     14.18 o 
  -2   6   3     5977.41     6311.67    184.80 o 
  -1   6   3     5276.23     5961.52    109.69 o 
   0   6   3      324.19      372.61      8.50 o 
   1   6   3     8344.83     9181.51    153.38 o 
   2   6   3     1077.96     1159.54     23.91 o 
   3   6   3      250.98      243.63      8.01 o 
   4   6   3     3928.94     4225.24     89.68 o 
   5   6   3      144.32      128.15     15.45 o 
   6   6   3      158.15      181.77     32.46 o 
   7   6   3      564.54      639.76     42.10 o 
   8   6   3       18.29       51.14     25.84 o 
   9   6   3       82.67      127.70     29.13 o 
  -9   7   3       59.66       58.76     24.46 o 
  -8   7   3      132.55      139.96     31.25 o 
  -7   7   3        4.31       14.49     11.91 o 
  -6   7   3        8.35        0.00     16.07 o 
  -5   7   3     1738.07     1727.87     58.45 o 
  -4   7   3      110.21      110.27      8.90 o 
  -3   7   3     1088.19     1209.57     33.74 o 
  -2   7   3      159.52      154.47     10.22 o 
  -1   7   3      333.08      376.85      8.75 o 
   0   7   3     1370.84     1444.02     26.25 o 
   1   7   3     2073.66     2215.11     38.97 o 
   2   7   3      598.47      622.02     14.75 o 
   3   7   3        7.21        8.85      4.84 o 
   4   7   3       10.42       12.95      6.31 o 
   5   7   3      201.75      208.69     16.13 o 
   6   7   3       31.70       63.47     12.82 o 
   7   7   3       17.84        2.48     12.51 o 
   8   7   3       65.55       66.84     16.35 o 
  -9   8   3       42.90       27.83     23.29 o 
  -8   8   3      439.57      459.00     28.94 o 
  -7   8   3       25.59       10.83     13.22 o 
  -6   8   3      932.63      944.63     39.30 o 
  -5   8   3       17.88        4.21      8.27 o 
  -4   8   3     2738.16     2733.56     70.44 o 
  -3   8   3     4468.43     4638.89    113.94 o 
  -2   8   3      581.57      549.43     18.47 o 
  -1   8   3     3237.55     3092.28     59.10 o 
   0   8   3     1365.51     1438.92     26.55 o 
   1   8   3     1037.21      982.72     21.82 o 
   2   8   3      160.33      146.72      6.67 o 
   3   8   3     1853.92     1655.78     48.41 o 
   4   8   3      674.03      632.00     18.83 o 
   5   8   3      242.68      264.14     18.01 o 
   6   8   3      217.18      203.19     18.17 o 
   7   8   3        2.04        0.00     13.93 o 
   8   8   3      120.14      125.37     20.83 o 
  -8   9   3       40.31       11.39     15.58 o 
  -7   9   3       54.76       82.37     31.01 o 
  -6   9   3       86.40       58.93     13.83 o 
  -5   9   3       33.47       36.85      8.75 o 
  -4   9   3      454.59      512.90     41.17 o 
  -3   9   3       60.06       53.38      8.11 o 
  -2   9   3      739.43      697.53     20.98 o 
  -1   9   3        4.81        2.00      4.81 o 
   0   9   3      805.62      821.28     20.57 o 
   1   9   3        3.78        0.68      4.03 o 
   2   9   3      316.32      282.97     10.99 o 
   3   9   3      711.28      698.12     20.17 o 
   4   9   3      307.28      295.08     12.60 o 
   5   9   3       13.99       19.11     11.30 o 
   6   9   3      250.85      281.64     21.56 o 
   7   9   3       10.87       18.65     15.21 o 
   8   9   3      102.93      130.06     21.03 o 
  -8  10   3      183.32      211.28     22.65 o 
  -7  10   3       32.41       19.03     23.99 o 
  -6  10   3      678.58      645.92     50.61 o 
  -5  10   3      331.77      372.09     18.08 o 
  -4  10   3      647.38      598.88     19.27 o 
  -3  10   3      123.20      103.73      9.91 o 
  -2  10   3     1935.54     1993.64     45.97 o 
  -1  10   3      608.29      667.48     19.03 o 
   0  10   3     3599.18     3669.57     79.27 o 
   1  10   3      683.54      648.54     21.94 o 
   2  10   3     1316.65     1367.07     33.35 o 
   3  10   3      354.35      348.88     18.53 o 
   4  10   3       40.95       32.08      7.79 o 
   5  10   3        2.26       17.99     23.56 o 
   6  10   3      358.80      306.06     22.43 o 
   7  10   3        6.00       32.65     15.92 o 
  -7  11   3       59.64       58.76     29.32 o 
  -6  11   3      133.62      139.89     11.91 o 
  -5  11   3       22.24       16.55      9.17 o 
  -4  11   3        5.16        0.21      7.37 o 
  -3  11   3       89.91       93.87      8.89 o 
  -2  11   3      233.60      229.68     11.30 o 
  -1  11   3        2.56        7.80      7.23 o 
   0  11   3      283.47      302.30     14.59 o 
   1  11   3       45.55       55.69      9.48 o 
   2  11   3      523.37      467.99     29.34 o 
   3  11   3       38.39       38.04      8.87 o 
   4  11   3       57.99       83.84      9.52 o 
   5  11   3      154.03      188.60     29.48 o 
   6  11   3        1.67        8.45     14.09 o 
   7  11   3       37.21       20.31     26.15 o 
  -7  12   3       80.17       79.95     18.60 o 
  -6  12   3      457.38      434.06     18.81 o 
  -5  12   3       50.31       48.83     10.16 o 
  -4  12   3      523.08      547.63     19.58 o 
  -3  12   3        1.29        0.00      8.60 o 
  -2  12   3      532.23      554.92     22.25 o 
  -1  12   3       94.53       94.72     10.81 o 
   0  12   3      396.33      393.01     22.59 o 
   1  12   3      235.97      227.29     46.69 o 
   2  12   3      372.41      379.81     17.61 o 
   3  12   3       79.81       67.09     10.90 o 
   4  12   3      317.06      349.13     15.68 o 
   5  12   3       55.56       70.81     16.05 o 
   6  12   3      139.99      143.82     19.74 o 
  -6  13   3        6.92        3.96     10.74 o 
  -5  13   3       33.98       31.44     11.85 o 
  -4  13   3       69.75       58.09     11.58 o 
  -3  13   3       90.96       91.81     11.88 o 
  -2  13   3       78.92      104.10     16.72 o 
  -1  13   3      505.96      413.89     24.59 o 
   0  13   3        0.73        0.00     13.09 o 
   1  13   3       57.33       56.56     14.42 o 
   2  13   3       13.12        0.00     11.92 o 
   3  13   3        2.23        4.84      9.63 o 
   4  13   3       16.93       14.80     10.78 o 
   5  13   3        1.21        0.00     14.63 o 
   6  13   3       65.01       90.22     19.38 o 
  -5  14   3       45.77       45.36     17.46 o 
  -4  14   3      261.17      255.34     17.87 o 
  -3  14   3       24.78       33.36     11.34 o 
  -2  14   3      497.48      439.98     54.49 o 
  -1  14   3      397.95      389.71     48.46 o 
   0  14   3      570.81      580.23     30.85 o 
   1  14   3       28.04       34.63     15.43 o 
   2  14   3      556.08      561.39     30.30 o 
   3  14   3        4.01        0.00     13.58 o 
   4  14   3      181.91      231.30     17.13 o 
   5  14   3        0.82       24.31     20.46 o 
  -4  15   3        0.24        5.91     12.47 o 
  -3  15   3       11.28        0.00     14.85 o 
  -2  15   3        4.03        8.21     15.73 o 
  -1  15   3        0.66       19.70     16.18 o 
   0  15   3        9.12        0.00     14.39 o 
   1  15   3       66.50       87.92     18.57 o 
   2  15   3       28.13       56.92     18.27 o 
   3  15   3      143.56      182.44     21.08 o 
   4  15   3        6.70        0.89     17.14 o 
  -2  16   3      350.47      390.55     29.49 o 
  -1  16   3       13.40       12.08     17.54 o 
   0  16   3      329.43      370.54     37.67 o 
   1  16   3       15.51       31.55     19.04 o 
   2  16   3      175.04      187.52     22.73 o 
  -8   0   4      137.68      128.27     20.93 o 
  -6   0   4      860.57      844.20     30.85 o 
  -4   0   4    15675.11    17364.84    499.33 o 
  -2   0   4    83525.50    77639.50   2228.39 o 
   0   0   4     1991.22     2011.99     59.52 o 
   2   0   4    35346.93    37040.91   1059.94 o 
   4   0   4     6492.94     6833.29    200.01 o 
   6   0   4       98.42      115.15     11.47 o 
   8   0   4      332.16      318.35     20.54 o 
 -10   1   4       33.90       41.71     23.84 o 
  -9   1   4        3.83        0.00     17.80 o 
  -8   1   4       22.79       18.44      9.01 o 
  -7   1   4       53.67       40.54      8.10 o 
  -6   1   4      267.87      272.68     10.52 o 
  -5   1   4        9.27        5.23      4.14 o 
  -4   1   4       29.02       39.94      6.29 o 
  -3   1   4      138.54      146.66      5.62 o 
  -2   1   4    26796.73    28639.11    579.89 o 
  -1   1   4      496.84      507.77     16.87 o 
   0   1   4     2601.92     2831.26     67.73 o 
   1   1   4     8786.03     9048.60    149.91 o 
   2   1   4      627.90      751.44     14.02 o 
   3   1   4     1709.41     1641.17     36.14 o 
   4   1   4      962.69      978.45     23.58 o 
   5   1   4     1168.86     1130.45     27.60 o 
   6   1   4      273.74      243.68     10.72 o 
   7   1   4      303.52      281.46     12.69 o 
   8   1   4      120.99      114.99     12.30 o 
   9   1   4      127.16      151.10     17.65 o 
 -10   2   4      128.03       95.50     27.36 o 
  -9   2   4        6.58       13.18     19.92 o 
  -8   2   4      782.43      795.15     34.17 o 
  -7   2   4       21.61        2.20      7.70 o 
  -6   2   4     2128.77     2132.06     47.51 o 
  -5   2   4      798.86      712.81     19.24 o 
  -4   2   4     8137.79     8824.43    180.86 o 
  -3   2   4     2281.09     2529.02     53.32 o 
  -2   2   4    31805.01    32204.37    749.48 o 
  -1   2   4    20270.25    20833.40    488.43 o 
   0   2   4     2787.54     3055.67     63.35 o 
   1   2   4     1120.45     1136.99     25.00 o 
   2   2   4      522.75      626.38     13.00 o 
   3   2   4        3.27        6.12      1.94 o 
   4   2   4     3826.75     3846.86     72.24 o 
   5   2   4      301.82      249.69      9.88 o 
   6   2   4     1606.91     1548.07     36.90 o 
   7   2   4        3.23        0.00      6.46 o 
   8   2   4       44.77       62.79     30.50 o 
   9   2   4        1.56        4.84     38.85 o 
 -10   3   4       12.92       34.81     25.64 o 
  -9   3   4       97.64      105.78     24.42 o 
  -8   3   4       43.26       38.49     12.52 o 
  -7   3   4      503.48      524.68     32.03 o 
  -6   3   4        0.47        1.50      5.73 o 
  -5   3   4      255.06      250.53      9.27 o 
  -4   3   4       13.54       12.85      3.23 o 
  -3   3   4     7084.86     8038.57    164.39 o 
  -2   3   4     5288.04     5630.67    115.01 o 
  -1   3   4     1435.24     1431.75     27.34 o 
   0   3   4     2925.73     3079.17     64.22 o 
   1   3   4        6.82        5.23      2.27 o 
   2   3   4       45.33       36.24      3.67 o 
   3   3   4     2465.58     2687.56     46.34 o 
   4   3   4       31.75       28.06      4.24 o 
   5   3   4       43.26       38.21      7.49 o 
   6   3   4      319.89      302.99     12.07 o 
   7   3   4       63.58       63.51     12.32 o 
   8   3   4        0.13        0.00     11.55 o 
   9   3   4       48.25       44.21     15.47 o 
 -10   4   4       35.58       74.49     17.23 o 
  -9   4   4      108.25      139.22     17.51 o 
  -8   4   4      699.29      679.48     79.74 o 
  -7   4   4      560.52      571.73     71.19 o 
  -6   4   4      814.89      759.02     30.30 o 
  -5   4   4      750.35      666.33     28.12 o 
  -4   4   4     2638.15     2799.68     59.44 o 
  -3   4   4      672.96      663.75     18.75 o 
  -2   4   4     7943.83     8105.80    166.42 o 
  -1   4   4      438.98      410.38     12.12 o 
   0   4   4     2714.04     2727.51     57.24 o 
   1   4   4       93.91       86.78      3.81 o 
   2   4   4     1120.99     1351.68     26.77 o 
   3   4   4       64.27       77.15      4.39 o 
   4   4   4     2382.60     2568.01     41.50 o 
   5   4   4      112.19      127.22     10.37 o 
   6   4   4     2335.58     2315.10     75.90 o 
   7   4   4      164.06      165.97     16.16 o 
   8   4   4      170.51      190.94     18.60 o 
   9   4   4       24.11       28.96     16.72 o 
  -9   5   4        1.78        3.84     14.51 o 
  -8   5   4        8.81        6.84     12.33 o 
  -7   5   4      565.29      497.06     26.97 o 
  -6   5   4        9.73        5.92     11.68 o 
  -5   5   4      314.40      334.87     18.13 o 
  -4   5   4       17.09       17.48      4.51 o 
  -3   5   4       56.54       64.04      4.29 o 
  -2   5   4      190.76      197.81      8.74 o 
  -1   5   4       29.77       22.69      2.48 o 
   0   5   4      881.48      807.21     16.75 o 
   1   5   4     3123.02     3578.59     67.07 o 
   2   5   4       15.31        6.79      2.90 o 
   3   5   4     1558.20     1573.71     31.48 o 
   4   5   4        1.03        0.00      2.75 o 
   5   5   4     2819.81     3018.65     94.89 o 
   6   5   4      207.81      228.83     16.85 o 
   7   5   4      333.27      332.27     21.38 o 
   8   5   4       64.22       81.91     16.62 o 
   9   5   4       41.30       73.57     19.05 o 
  -9   6   4        5.16        0.00     14.75 o 
  -8   6   4       65.45       83.84     15.15 o 
  -7   6   4       20.86       18.88     12.47 o 
  -6   6   4      499.58      437.39     33.56 o 
  -5   6   4     1605.16     1624.18     55.08 o 
  -4   6   4     1046.04      945.14     44.66 o 
  -3   6   4     2222.77     2192.08     56.07 o 
  -2   6   4     2011.25     1847.23     47.41 o 
  -1   6   4      112.47      107.41      5.57 o 
   0   6   4     7082.31     7169.98    120.31 o 
   1   6   4     4677.55     4920.94     91.69 o 
   2   6   4     4169.10     4170.51     78.39 o 
   3   6   4     1625.56     1627.75     32.76 o 
   4   6   4      363.93      371.24     12.72 o 
   5   6   4      485.26      481.00     47.44 o 
   6   6   4      356.89      357.93     32.19 o 
   7   6   4      207.85      192.14     34.66 o 
   8   6   4      219.78      240.30     29.17 o 
   9   6   4       24.80       50.65     23.84 o 
  -9   7   4       51.33       90.01     18.53 o 
  -8   7   4        3.70        0.00     13.57 o 
  -7   7   4       52.19       66.92     21.41 o 
  -6   7   4       19.02       10.98     10.18 o 
  -5   7   4        2.43        6.30      9.06 o 
  -4   7   4      103.38       85.60      8.40 o 
  -3   7   4      363.38      411.55     15.61 o 
  -2   7   4     2531.18     2641.46     66.48 o 
  -1   7   4      360.75      402.40     10.06 o 
   0   7   4      479.10      500.97     11.02 o 
   1   7   4      696.97      706.87     14.42 o 
   2   7   4     1551.98     1669.97     33.66 o 
   3   7   4      609.97      602.12     24.11 o 
   4   7   4        2.08        0.00      5.05 o 
   5   7   4       27.83       33.05     10.74 o 
   6   7   4        1.69        1.65     10.85 o 
   7   7   4       88.47       97.57     16.60 o 
   8   7   4      189.18      193.09     20.56 o 
  -9   8   4       27.21       24.85     23.84 o 
  -8   8   4       26.18       28.65     15.40 o 
  -7   8   4       51.92       59.24     21.21 o 
  -6   8   4     1256.73     1314.25     51.71 o 
  -5   8   4     1912.86     1920.76     69.48 o 
  -4   8   4     2793.43     2854.28     73.31 o 
  -3   8   4      180.82      165.06     13.33 o 
  -2   8   4       41.18       50.05      6.96 o 
  -1   8   4     2491.67     2523.13     49.01 o 
   0   8   4     1275.21     1191.48     22.53 o 
   1   8   4     5087.45     5217.30     88.83 o 
   2   8   4     1463.85     1490.43     30.81 o 
   3   8   4     1618.25     1639.06     38.28 o 
   4   8   4       60.39       52.28      6.91 o 
   5   8   4      658.32      588.85     28.52 o 
   6   8   4       67.56       73.89     18.50 o 
   7   8   4      201.71      202.52     20.34 o 
   8   8   4       78.81       90.27     19.23 o 
  -8   9   4       62.51       54.20     17.17 o 
  -7   9   4       23.12       23.45     15.00 o 
  -6   9   4       41.86       35.79     12.27 o 
  -5   9   4      282.04      242.82     33.54 o 
  -4   9   4      199.20      196.43     12.46 o 
  -3   9   4        0.01        0.11      6.53 o 
  -2   9   4     1077.70     1080.52     39.54 o 
  -1   9   4       27.21       33.05      5.57 o 
   0   9   4        2.99        5.66      3.78 o 
   1   9   4     1193.99     1205.69     25.94 o 
   2   9   4        6.33        2.14      5.15 o 
   3   9   4        3.25       15.26      5.87 o 
   4   9   4        4.74        0.00      6.48 o 
   5   9   4       10.63       27.64     11.74 o 
   6   9   4       86.38       84.61     16.02 o 
   7   9   4      331.12      344.66     63.51 o 
   8   9   4       18.64       50.09     40.22 o 
  -8  10   4       18.67       29.11     20.74 o 
  -7  10   4      486.69      534.85     29.76 o 
  -6  10   4      902.44      920.27     39.51 o 
  -5  10   4      466.32      455.73     20.26 o 
  -4  10   4      854.64      830.85     28.05 o 
  -3  10   4     2280.33     2318.24     53.05 o 
  -2  10   4      101.32       98.81      7.97 o 
  -1  10   4      948.75      946.46     28.06 o 
   0  10   4      172.63      187.30      9.16 o 
   1  10   4      790.98      843.46     41.35 o 
   2  10   4      886.64      816.42     22.57 o 
   3  10   4      658.29      690.02     20.65 o 
   4  10   4      143.71      176.84     12.21 o 
   5  10   4      567.82      513.20     27.50 o 
   6  10   4       23.75       42.60     15.08 o 
   7  10   4      196.81      198.64     22.50 o 
  -7  11   4       13.46       18.27     16.00 o 
  -6  11   4        0.09        2.76     22.70 o 
  -5  11   4      146.43      142.10     11.36 o 
  -4  11   4      105.30       81.98      9.35 o 
  -3  11   4       38.80       36.96      7.92 o 
  -2  11   4      285.30      266.88     12.03 o 
  -1  11   4       76.92       63.63      9.06 o 
   0  11   4      219.16      206.45     12.41 o 
   1  11   4       15.11       19.06      7.53 o 
   2  11   4       94.58      102.81     10.20 o 
   3  11   4       17.70       33.31      8.11 o 
   4  11   4      384.55      411.83     16.43 o 
   5  11   4      287.81      335.46     23.13 o 
   6  11   4       83.67       99.61     17.49 o 
   7  11   4       16.50       32.49     18.54 o 
  -7  12   4      136.16      139.95     20.30 o 
  -6  12   4        1.88        0.00      9.52 o 
  -5  12   4      245.25      264.89     15.24 o 
  -4  12   4        1.22        5.99      8.18 o 
  -3  12   4      924.42     1029.45     28.71 o 
  -2  12   4      640.37      642.77     24.38 o 
  -1  12   4     2114.16     2049.26     56.73 o 
   0  12   4      166.81      187.29     16.91 o 
   1  12   4      292.27      343.15     21.51 o 
   2  12   4      160.47      160.69     16.49 o 
   3  12   4      729.26      700.46     26.14 o 
   4  12   4       41.73       31.55      8.98 o 
   5  12   4      292.85      279.00     22.29 o 
   6  12   4        1.80        4.40     15.05 o 
  -6  13   4        6.93        0.00     10.21 o 
  -5  13   4       32.51       39.88     10.42 o 
  -4  13   4        0.94        6.05     10.19 o 
  -3  13   4      123.32      116.62     16.12 o 
  -2  13   4        1.78        0.00      9.36 o 
  -1  13   4       73.87       98.51     18.07 o 
   0  13   4       12.17       23.80     12.75 o 
   1  13   4        0.22        0.17     11.59 o 
   2  13   4      109.44      124.52     15.81 o 
   3  13   4      137.94      124.01     12.86 o 
   4  13   4      207.20      245.25     16.49 o 
   5  13   4       83.33      145.68     18.75 o 
  -5  14   4      135.71      162.92     16.37 o 
  -4  14   4        1.25        1.37     11.28 o 
  -3  14   4      363.93      330.97     18.80 o 
  -2  14   4        1.53        0.00     31.48 o 
  -1  14   4      420.46      518.72     71.62 o 
   0  14   4        1.91       23.73     28.11 o 
   1  14   4      636.38      600.65     51.71 o 
   2  14   4       30.82       29.44     14.66 o 
   3  14   4      250.89      296.08     26.27 o 
   4  14   4        1.95        1.08     11.49 o 
  -4  15   4       18.49        9.54     13.19 o 
  -3  15   4        2.49       26.11     16.12 o 
  -2  15   4       16.25       13.00     15.58 o 
  -1  15   4        8.67       22.55     15.03 o 
   0  15   4       59.92       85.48     17.32 o 
   1  15   4        0.77        0.00     14.57 o 
   2  15   4      145.27      162.32     20.98 o 
   3  15   4        6.00        0.00     16.02 o 
  -2  16   4       23.17       28.14     19.22 o 
  -1  16   4      110.79      181.15     32.30 o 
   0  16   4        8.88       23.55     17.52 o 
   1  16   4      174.25      180.18     22.99 o 
   2  16   4        2.66       19.50     18.25 o 
  -9   0   5      386.21      332.44     31.91 o 
  -7   0   5     2655.43     2720.42     85.49 o 
  -5   0   5    11201.22    11760.19    340.62 o 
  -3   0   5     1349.31     1652.72     50.58 o 
  -1   0   5    15575.63    16391.95    671.87 o 
   1   0   5    20428.65    20755.84    833.31 o 
   3   0   5      223.92      197.21     10.61 o 
   5   0   5       19.24       19.77      7.15 o 
   7   0   5     3479.88     3388.68    160.54 o 
   9   0   5      109.25      100.52     25.48 o 
 -10   1   5       21.17       39.83     23.68 o 
  -9   1   5       11.54        0.00     17.48 o 
  -8   1   5        1.64        0.00      8.30 o 
  -7   1   5       24.90       22.75      7.75 o 
  -6   1   5        1.38        5.61      4.81 o 
  -5   1   5     1189.27     1091.32     26.01 o 
  -4   1   5       15.88       24.44      3.66 o 
  -3   1   5       89.24       68.66      8.02 o 
  -2   1   5    13628.45    13899.02    282.45 o 
  -1   1   5     4708.45     5061.31    209.42 o 
   0   1   5    14414.87    15117.13    305.97 o 
   1   1   5     1262.72     1299.92     28.07 o 
   2   1   5      657.88      619.88     13.13 o 
   3   1   5      294.61      273.14     10.86 o 
   4   1   5      248.38      242.99     10.11 o 
   5   1   5        8.26       28.66      5.59 o 
   6   1   5      410.27      331.19     13.60 o 
   7   1   5      248.94      238.44     12.20 o 
   8   1   5        4.77        0.00      9.48 o 
   9   1   5        0.80        0.00     27.36 o 
 -10   2   5      115.95      138.00     27.21 o 
  -9   2   5      251.74      265.62     22.50 o 
  -8   2   5      227.92      235.84     18.06 o 
  -7   2   5     1754.22     1708.44     46.72 o 
  -6   2   5        8.25       11.13      5.08 o 
  -5   2   5     2058.62     2074.00     45.60 o 
  -4   2   5      192.05      234.70      8.41 o 
  -3   2   5     5154.84     5649.58    116.46 o 
  -2   2   5    15343.94    16472.56    387.52 o 
  -1   2   5     9714.87    10087.42    293.59 o 
   0   2   5     1763.71     1702.87     36.34 o 
   1   2   5    24697.93    25911.79    526.08 o 
   2   2   5     2012.68     2026.32     32.42 o 
   3   2   5     1159.15      966.56     17.91 o 
   4   2   5       91.03       97.70      6.24 o 
   5   2   5     1786.76     1759.68     40.45 o 
   6   2   5      535.09      528.09     17.12 o 
   7   2   5      154.03      150.43     10.10 o 
   8   2   5        1.85        0.00     12.05 o 
   9   2   5      108.56      158.58     24.89 o 
 -10   3   5       10.15       42.57     24.85 o 
  -9   3   5       81.40      113.95     16.09 o 
  -8   3   5      119.30      136.79     33.44 o 
  -7   3   5       55.66       52.32     11.12 o 
  -6   3   5      114.24      119.91     11.63 o 
  -5   3   5      375.93      363.36     14.79 o 
  -4   3   5        1.80        0.99      3.16 o 
  -3   3   5       57.65       58.46      4.27 o 
  -2   3   5        3.07        0.53      2.58 o 
  -1   3   5      768.68      743.90     15.18 o 
   0   3   5        5.63        6.57      5.31 o 
   1   3   5      500.18      496.76     12.49 o 
   2   3   5     3662.46     3863.25     60.49 o 
   3   3   5       42.14       51.75      2.99 o 
   4   3   5     3756.90     3671.81     78.02 o 
   5   3   5       21.51       18.33      5.23 o 
   6   3   5      341.94      385.93     14.15 o 
   7   3   5       61.96       77.40     13.80 o 
   8   3   5      164.23      176.38     40.26 o 
   9   3   5        2.08        0.00     15.44 o 
 -10   4   5       11.85        0.00     15.17 o 
  -9   4   5      426.53      445.90     27.05 o 
  -8   4   5       45.57       68.64     13.87 o 
  -7   4   5      607.33      636.85     33.24 o 
  -6   4   5       49.92       44.79     11.17 o 
  -5   4   5     1240.00     1188.57     38.05 o 
  -4   4   5      166.52      187.60      7.34 o 
  -3   4   5     7364.21     7713.00    157.99 o 
  -2   4   5     1475.50     1277.95     39.16 o 
  -1   4   5     6757.65     6729.04    138.46 o 
   0   4   5    13084.55    14524.79    296.13 o 
   1   4   5     1400.09     1332.51     29.63 o 
   2   4   5       58.57       34.54      6.03 o 
   3   4   5     3421.95     3426.63     54.30 o 
   4   4   5      930.59      911.82     17.96 o 
   5   4   5     1316.94     1330.27     31.77 o 
   6   4   5      346.29      334.76     20.36 o 
   7   4   5      169.23      204.91     25.80 o 
   8   4   5        6.47       17.76     19.44 o 
   9   4   5        6.44        6.79     16.32 o 
  -9   5   5        0.40        0.00     14.40 o 
  -8   5   5       38.72       56.60     13.60 o 
  -7   5   5       54.10       58.95     18.70 o 
  -6   5   5       22.76       16.05      9.57 o 
  -5   5   5        1.89       14.55      7.85 o 
  -4   5   5      255.17      230.22     10.27 o 
  -3   5   5     1519.95     1526.48     34.01 o 
  -2   5   5        4.80       10.20      2.69 o 
  -1   5   5     1207.85     1308.92     33.41 o 
   0   5   5     1153.03     1111.58     22.38 o 
   1   5   5      354.28      335.20      8.97 o 
   2   5   5     2992.92     3054.87     58.03 o 
   3   5   5      261.56      272.78      8.52 o 
   4   5   5      741.67      709.19     14.96 o 
   5   5   5      649.39      594.87     26.57 o 
   6   5   5      258.94      240.39     33.28 o 
   7   5   5      367.31      388.88     23.91 o 
   8   5   5       94.21       90.56     17.04 o 
   9   5   5       11.03       20.53     16.93 o 
  -9   6   5      211.39      237.27     22.39 o 
  -8   6   5       92.22       70.49     14.78 o 
  -7   6   5      879.61      914.55     38.25 o 
  -6   6   5      737.69      701.99     30.27 o 
  -5   6   5     1939.71     1965.67     64.72 o 
  -4   6   5     1199.69     1253.38     65.31 o 
  -3   6   5     2513.09     2423.49     61.66 o 
  -2   6   5       38.09       34.12      3.02 o 
  -1   6   5     3331.31     3512.00     65.84 o 
   0   6   5       20.88       22.80      3.11 o 
   1   6   5      574.72      492.79     12.09 o 
   2   6   5     7208.01     7311.62    135.29 o 
   3   6   5      188.27      159.03      6.62 o 
   4   6   5      649.88      664.16     16.11 o 
   5   6   5      224.35      254.93     58.69 o 
   6   6   5       67.80       94.00     13.75 o 
   7   6   5      112.82       94.24     15.08 o 
   8   6   5       59.77       71.34     17.67 o 
  -9   7   5        8.22        0.00     15.64 o 
  -8   7   5        1.61        0.00     12.06 o 
  -7   7   5       95.68       82.64     21.37 o 
  -6   7   5      170.77      192.15     16.47 o 
  -5   7   5      125.59      161.46     29.56 o 
  -4   7   5       77.39       85.36     14.78 o 
  -3   7   5      310.80      245.94     16.52 o 
  -2   7   5      323.06      279.30     14.49 o 
  -1   7   5     1606.35     1481.36     29.53 o 
   0   7   5      624.99      675.67     14.00 o 
   1   7   5      503.31      522.33     11.61 o 
   2   7   5      688.57      684.64     16.16 o 
   3   7   5      743.50      668.14     18.88 o 
   4   7   5      630.77      598.32     17.70 o 
   5   7   5       35.01       52.39     12.16 o 
   6   7   5        5.27       18.12     12.22 o 
   7   7   5       35.46       38.82     14.85 o 
   8   7   5       40.34       46.78     16.07 o 
  -9   8   5        3.80        0.00     22.11 o 
  -8   8   5      467.99      512.40     29.89 o 
  -7   8   5      129.86      136.64     17.65 o 
  -6   8   5      203.35      176.09     16.99 o 
  -5   8   5      331.23      344.36     31.28 o 
  -4   8   5      407.54      404.79     25.20 o 
  -3   8   5     1641.31     1546.11     42.48 o 
  -2   8   5     2485.65     2669.34     82.75 o 
  -1   8   5      410.58      383.47     13.58 o 
   0   8   5     1873.17     1905.65     34.42 o 
   1   8   5     4171.66     4322.78     74.25 o 
   2   8   5     1018.72     1044.99     23.01 o 
   3   8   5     2746.89     2794.68     61.48 o 
   4   8   5      884.70      848.69     23.14 o 
   5   8   5      327.27      303.71     37.87 o 
   6   8   5       14.53       22.07     15.52 o 
   7   8   5        3.03       10.45     19.25 o 
   8   8   5      100.80      148.56     21.79 o 
  -8   9   5        0.23       11.69     28.85 o 
  -7   9   5       11.46       19.86     13.53 o 
  -6   9   5        0.40        0.00     10.58 o 
  -5   9   5       59.34       40.38      9.32 o 
  -4   9   5     1781.59     1666.59     46.31 o 
  -3   9   5        6.66        7.91      6.78 o 
  -2   9   5       56.56       71.86      8.25 o 
  -1   9   5       75.97       84.62     12.53 o 
   0   9   5      339.29      307.23     11.25 o 
   1   9   5      192.21      155.37     13.25 o 
   2   9   5      425.41      420.79     19.14 o 
   3   9   5     1353.79     1334.93     32.88 o 
   4   9   5       30.71       46.40      7.55 o 
   5   9   5      183.07      180.55     40.65 o 
   6   9   5      539.25      553.72     51.94 o 
   7   9   5       84.78      102.12     25.01 o 
  -8  10   5       74.98       71.04     18.37 o 
  -7  10   5       61.66       90.63     17.58 o 
  -6  10   5       13.17       22.39     13.03 o 
  -5  10   5      325.31      269.76     15.80 o 
  -4  10   5      162.92      161.70     11.94 o 
  -3  10   5      122.11      134.09     13.32 o 
  -2  10   5     1764.22     1822.18     42.79 o 
  -1  10   5      434.01      442.98     18.80 o 
   0  10   5     4337.46     4195.15    104.69 o 
   1  10   5       69.23       93.67      7.48 o 
   2  10   5     2213.83     2092.37     47.96 o 
   3  10   5     1523.81     1415.52     35.14 o 
   4  10   5     1563.58     1546.15     38.47 o 
   5  10   5       30.66       23.12     12.13 o 
   6  10   5      377.09      381.80     59.86 o 
   7  10   5        1.39        2.63     15.96 o 
  -7  11   5       46.37       84.15     17.43 o 
  -6  11   5        0.41        0.00     25.33 o 
  -5  11   5       30.34       24.33     10.98 o 
  -4  11   5       13.45       12.98     11.48 o 
  -3  11   5       60.32       44.51      8.82 o 
  -2  11   5       75.29       66.07      8.05 o 
  -1  11   5      775.64      742.86     28.40 o 
   0  11   5     1490.63     1446.87     41.44 o 
   1  11   5       17.55       19.28     10.94 o 
   2  11   5       41.86       36.20      8.74 o 
   3  11   5      738.85      781.07     23.98 o 
   4  11   5       19.57       10.96      7.82 o 
   5  11   5      173.51      238.40     38.26 o 
   6  11   5        1.28        0.00     13.51 o 
  -7  12   5       20.83        6.17     13.04 o 
  -6  12   5      313.00      339.58     19.51 o 
  -5  12   5      103.93      110.18     11.44 o 
  -4  12   5      608.92      631.99     22.59 o 
  -3  12   5      101.31      134.97     18.28 o 
  -2  12   5      646.38      629.56     33.22 o 
  -1  12   5       23.43       12.61      8.62 o 
   0  12   5      475.02      536.24     28.05 o 
   1  12   5        2.11        7.68     12.04 o 
   2  12   5     1082.42     1048.01     44.11 o 
   3  12   5        9.35        7.75      8.89 o 
   4  12   5      420.53      398.99     19.34 o 
   5  12   5       57.01       60.80     26.15 o 
   6  12   5      105.83      155.71     20.81 o 
  -6  13   5        7.92        0.00     10.42 o 
  -5  13   5       19.95        0.00     10.72 o 
  -4  13   5        1.79        0.00     10.45 o 
  -3  13   5       33.27       15.20     14.90 o 
  -2  13   5       30.27       27.51     10.28 o 
  -1  13   5       40.10       42.63     12.90 o 
   0  13   5       17.59       25.57     17.92 o 
   1  13   5       34.80       48.37     14.27 o 
   2  13   5      432.83      375.76     23.34 o 
   3  13   5       36.03       45.02     15.95 o 
   4  13   5       77.74       54.20     14.48 o 
   5  13   5       36.02       45.81     16.94 o 
  -5  14   5        1.19        6.23     14.00 o 
  -4  14   5      347.15      365.71     25.01 o 
  -3  14   5       15.34        3.41     15.42 o 
  -2  14   5      172.47      200.43     21.52 o 
  -1  14   5       12.43       31.34     14.79 o 
   0  14   5      436.07      423.52     37.05 o 
   1  14   5        6.41       15.31     14.75 o 
   2  14   5      355.76      306.16     23.66 o 
   3  14   5        6.29        6.38     15.45 o 
   4  14   5       63.87       49.32     21.88 o 
  -4  15   5       17.29       43.55     23.90 o 
  -3  15   5       63.69       51.40     16.52 o 
  -2  15   5        4.81       18.19     15.78 o 
  -1  15   5       45.14       51.25     16.09 o 
   0  15   5        0.02        0.00     15.04 o 
   1  15   5       84.80       95.80     20.74 o 
   2  15   5        0.53        4.53     26.70 o 
   3  15   5       14.40        2.89     16.64 o 
  -2  16   5      145.57      136.06     21.18 o 
  -1  16   5        0.31        0.00     15.99 o 
   0  16   5      314.59      343.19     44.10 o 
   1  16   5        0.45        0.00     17.26 o 
  -8   0   6      247.95      312.53     28.23 o 
  -6   0   6     1812.99     1726.03     77.27 o 
  -4   0   6     4359.24     4701.89    138.56 o 
  -2   0   6     1620.81     1619.65     70.57 o 
   0   0   6    32969.93    33356.11    950.47 o 
   2   0   6    20230.40    20989.00    602.70 o 
   4   0   6     2101.36     2152.43     67.50 o 
   6   0   6     1642.45     1552.23     54.96 o 
   8   0   6       96.77       94.72     14.94 o 
 -10   1   6        8.17       25.40     22.42 o 
  -9   1   6       58.07       45.71     20.31 o 
  -8   1   6       24.28       27.14     10.42 o 
  -7   1   6        0.26        0.00      6.91 o 
  -6   1   6        9.52        4.48      4.98 o 
  -5   1   6       55.30       61.13      5.54 o 
  -4   1   6        3.69        0.00      3.23 o 
  -3   1   6       49.13       48.49      3.80 o 
  -2   1   6     6524.77     6725.17    159.84 o 
  -1   1   6     1610.17     1663.32     50.98 o 
   0   1   6      737.76      690.29     27.22 o 
   1   1   6     1726.48     1662.01     31.95 o 
   2   1   6     3315.13     3371.96     70.87 o 
   3   1   6      230.42      191.12      7.52 o 
   4   1   6      847.51      870.21     22.03 o 
   5   1   6     2136.62     2053.52     56.56 o 
   6   1   6       71.24       73.49      9.28 o 
   7   1   6     1869.88     1838.69     44.23 o 
   8   1   6       97.01       94.13     12.47 o 
   9   1   6      196.09      174.68     40.26 o 
 -10   2   6       76.13       86.17     26.42 o 
  -9   2   6        1.07        0.00     18.82 o 
  -8   2   6      790.48      823.84     34.95 o 
  -7   2   6      604.67      588.20     38.11 o 
  -6   2   6     1786.42     1743.30     46.58 o 
  -5   2   6      192.56      178.72      9.45 o 
  -4   2   6     2811.07     2675.13     57.17 o 
  -3   2   6      625.27      628.52     15.49 o 
  -2   2   6     6237.06     6045.07    144.11 o 
  -1   2   6      283.45      267.88     16.54 o 
   0   2   6     7108.56     7222.41    171.18 o 
   1   2   6      232.87      215.51      6.85 o 
   2   2   6     2310.13     2537.50     40.40 o 
   3   2   6     3549.62     3956.51     67.27 o 
   4   2   6     2908.21     2864.75     61.99 o 
   5   2   6      258.86      270.33     10.99 o 
   6   2   6      265.68      265.92     12.45 o 
   7   2   6       19.65       23.16      7.49 o 
   8   2   6       63.71       65.85     13.56 o 
   9   2   6        0.07        0.00     15.05 o 
 -10   3   6        4.30       14.98     21.17 o 
  -9   3   6       63.16       69.11     15.34 o 
  -8   3   6        1.14        0.00     10.49 o 
  -7   3   6       35.82       25.81      9.58 o 
  -6   3   6      307.17      294.87     18.25 o 
  -5   3   6     1079.39     1039.09     49.26 o 
  -4   3   6     1226.20     1316.24     29.82 o 
  -3   3   6     6062.30     6326.87    130.26 o 
  -2   3   6     3197.10     3639.30     87.98 o 
  -1   3   6      541.78      495.89     12.28 o 
   0   3   6     2278.54     2262.69     48.06 o 
   1   3   6       29.19       16.95      2.84 o 
   2   3   6     5800.50     6540.53    109.68 o 
   3   3   6      251.91      187.90      5.27 o 
   4   3   6       11.38       29.07      8.16 o 
   5   3   6       21.49       27.11      6.72 o 
   6   3   6       64.36       87.39      8.65 o 
   7   3   6      354.87      380.03     22.99 o 
   8   3   6        6.06       21.63     13.87 o 
   9   3   6      158.78      186.38     37.09 o 
 -10   4   6      145.36      170.53     20.76 o 
  -9   4   6       34.27       53.56     14.69 o 
  -8   4   6      288.74      325.62     21.32 o 
  -7   4   6      612.54      601.26     27.77 o 
  -6   4   6      843.35      782.62     31.37 o 
  -5   4   6     2898.74     3048.24     75.91 o 
  -4   4   6     8640.81     8875.22    210.11 o 
  -3   4   6      145.87      152.89      6.14 o 
  -2   4   6     3876.60     3981.63     83.35 o 
  -1   4   6      797.77      842.40     23.13 o 
   0   4   6     3127.94     3447.43     72.36 o 
   1   4   6      173.78      208.89      7.42 o 
   2   4   6     9814.38    10902.88    199.73 o 
   3   4   6      120.14      123.53      4.88 o 
   4   4   6     2841.95     2884.34     55.61 o 
   5   4   6       95.26       89.57      6.19 o 
   6   4   6      369.23      416.65     22.72 o 
   7   4   6      108.90       90.37     14.16 o 
   8   4   6       48.48       46.09     15.50 o 
   9   4   6       18.90        4.15     16.16 o 
  -9   5   6        7.81        0.00     14.30 o 
  -8   5   6       10.98       20.90     12.36 o 
  -7   5   6        1.13        0.00      9.97 o 
  -6   5   6       35.79       23.75      9.46 o 
  -5   5   6      103.81       84.93     10.39 o 
  -4   5   6       79.70       67.19     10.31 o 
  -3   5   6     1234.55     1310.22     29.12 o 
  -2   5   6     6361.20     7315.50    150.99 o 
  -1   5   6      405.93      407.80     11.26 o 
   0   5   6      713.25      753.02     18.35 o 
   1   5   6       10.59       32.57      9.97 o 
   2   5   6     2059.99     2178.37     42.35 o 
   3   5   6      942.99      886.55     19.51 o 
   4   5   6      215.86      189.59      8.52 o 
   5   5   6      978.22      958.83     24.75 o 
   6   5   6      136.18      108.11     20.46 o 
   7   5   6      182.60      188.70     18.84 o 
   8   5   6        5.57        0.00     18.43 o 
  -9   6   6        6.25       22.38     16.15 o 
  -8   6   6       24.67       22.12     36.30 o 
  -7   6   6      979.25      913.37    111.49 o 
  -6   6   6      104.74       98.24     13.61 o 
  -5   6   6      624.75      567.58     60.96 o 
  -4   6   6     2541.16     2736.08    119.96 o 
  -3   6   6     1400.40     1546.33     41.50 o 
  -2   6   6     8787.11     9421.61    172.27 o 
  -1   6   6     2332.18     2386.84     45.71 o 
   0   6   6     4293.97     4629.48     86.25 o 
   1   6   6     1619.65     1722.83     34.31 o 
   2   6   6     6631.60     6748.18    125.26 o 
   3   6   6      185.91      181.03      7.15 o 
   4   6   6     1471.50     1500.41     40.92 o 
   5   6   6      651.93      656.01     40.14 o 
   6   6   6       50.28       76.07     13.43 o 
   7   6   6      248.71      260.28     20.99 o 
   8   6   6        7.27       14.92     16.16 o 
  -9   7   6       29.17       11.12     15.53 o 
  -8   7   6        0.56       17.13     14.10 o 
  -7   7   6       28.72       18.05     12.11 o 
  -6   7   6      343.84      342.68     20.51 o 
  -5   7   6        6.24        0.00      9.24 o 
  -4   7   6      123.90      106.44      9.29 o 
  -3   7   6        5.82        7.49      5.67 o 
  -2   7   6      641.68      603.43     19.77 o 
  -1   7   6      783.64      803.56     17.70 o 
   0   7   6      436.71      471.27     11.77 o 
   1   7   6      550.00      604.81     16.94 o 
   2   7   6      358.35      379.61     11.15 o 
   3   7   6      349.87      332.30     10.42 o 
   4   7   6      662.48      614.98     27.16 o 
   5   7   6      377.21      418.19     49.28 o 
   6   7   6      166.82      213.88     18.78 o 
   7   7   6       73.08       63.69     16.62 o 
   8   7   6       24.83       40.22     17.60 o 
  -9   8   6       70.04      103.50     27.68 o 
  -8   8   6      138.60      136.21     18.90 o 
  -7   8   6      161.00      146.09     16.88 o 
  -6   8   6       98.30      112.69     15.49 o 
  -5   8   6      705.46      706.91     31.10 o 
  -4   8   6     1138.93     1094.56     33.00 o 
  -3   8   6     1538.88     1558.75     42.83 o 
  -2   8   6     1114.54     1061.44     33.00 o 
  -1   8   6     3235.07     3277.66     70.13 o 
   0   8   6      551.45      485.89     11.55 o 
   1   8   6     2589.30     2494.75     44.38 o 
   2   8   6       46.85       52.44      5.31 o 
   3   8   6      608.88      574.64     17.37 o 
   4   8   6      514.42      547.92     25.96 o 
   5   8   6        8.08        5.12     11.45 o 
   6   8   6       47.90       59.28     14.53 o 
   7   8   6       84.52       68.72     17.62 o 
   8   8   6        4.73       20.60     17.60 o 
  -8   9   6       31.74       23.84     16.71 o 
  -7   9   6        6.95        0.68     14.30 o 
  -6   9   6        3.42        5.70     11.14 o 
  -5   9   6        1.42        7.20     10.10 o 
  -4   9   6      127.89      125.52     11.24 o 
  -3   9   6      530.38      498.81     19.25 o 
  -2   9   6      259.53      210.73     11.62 o 
  -1   9   6      910.69      812.87     21.71 o 
   0   9   6     1145.02     1198.42     25.78 o 
   1   9   6      153.22      123.19      6.75 o 
   2   9   6      917.58      819.81     22.24 o 
   3   9   6      424.51      408.67     14.90 o 
   4   9   6       67.96       84.47     12.74 o 
   5   9   6      349.34      339.12     36.66 o 
   6   9   6      102.55      111.32     16.91 o 
   7   9   6       60.24       58.85     17.46 o 
  -8  10   6       14.46       35.96     17.51 o 
  -7  10   6      226.63      217.14     21.52 o 
  -6  10   6      246.39      220.96     18.93 o 
  -5  10   6      986.14     1071.05     34.75 o 
  -4  10   6       10.62       14.89      8.61 o 
  -3  10   6     1868.42     1914.75     52.14 o 
  -2  10   6       79.98       72.90      7.82 o 
  -1  10   6       31.74       35.18      8.06 o 
   0  10   6      643.03      638.93     23.01 o 
   1  10   6      563.12      504.51     16.09 o 
   2  10   6      433.29      466.57     15.94 o 
   3  10   6       90.50       79.77      9.40 o 
   4  10   6       13.11        8.11     11.32 o 
   5  10   6      342.02      345.58     22.68 o 
   6  10   6       12.54       26.61     22.23 o 
   7  10   6       32.06       40.08     17.71 o 
  -7  11   6       70.36       61.65     17.34 o 
  -6  11   6       24.66       29.41     14.69 o 
  -5  11   6        0.10        0.00     11.56 o 
  -4  11   6      399.76      345.52     17.54 o 
  -3  11   6       87.20       71.45     11.82 o 
  -2  11   6      245.02      232.73     11.71 o 
  -1  11   6        7.80       15.78      8.12 o 
   0  11   6     1689.86     1598.00     54.06 o 
   1  11   6        4.23       23.59      8.85 o 
   2  11   6      474.04      454.55     26.96 o 
   3  11   6      197.14      196.16     11.48 o 
   4  11   6       73.42       98.75     33.28 o 
   5  11   6       60.07       87.79     16.37 o 
   6  11   6       48.78       37.57     26.58 o 
  -7  12   6      120.57      140.09     20.64 o 
  -6  12   6        2.06        3.19     13.88 o 
  -5  12   6      578.64      564.22     21.66 o 
  -4  12   6        2.92       10.64      8.68 o 
  -3  12   6     1302.89     1313.38     76.42 o 
  -2  12   6      264.97      246.78     15.14 o 
  -1  12   6     1729.46     1547.69     44.83 o 
   0  12   6      184.99      178.26     16.54 o 
   1  12   6       30.28       35.93     12.22 o 
   2  12   6       41.08       54.25      9.77 o 
   3  12   6      564.09      569.96     23.27 o 
   4  12   6       33.14       22.07     13.45 o 
   5  12   6      185.11      191.66     41.63 o 
   6  12   6        0.63        0.00     19.33 o 
  -6  13   6        3.84        0.00     12.04 o 
  -5  13   6        1.50        0.00      9.83 o 
  -4  13   6        3.77        1.08     10.35 o 
  -3  13   6       96.40       84.24     11.94 o 
  -2  13   6      238.41      264.43     20.54 o 
  -1  13   6      167.65      163.43     17.71 o 
   0  13   6       23.61       23.42     13.14 o 
   1  13   6       64.93       89.82     25.91 o 
   2  13   6      145.99      160.36     18.13 o 
   3  13   6       17.26        9.57     10.36 o 
   4  13   6       71.31       67.19     21.56 o 
   5  13   6        0.65        0.00     14.54 o 
  -5  14   6      221.57      216.56     33.32 o 
  -4  14   6       30.66       42.86     12.96 o 
  -3  14   6      188.74      159.11     14.62 o 
  -2  14   6       35.88       32.76     18.58 o 
  -1  14   6      686.44      683.79     62.96 o 
   0  14   6        0.90        0.00     13.90 o 
   1  14   6      862.59      867.49     78.21 o 
   2  14   6       40.42       44.31     16.31 o 
   3  14   6      119.38      125.58     20.78 o 
   4  14   6        5.61        0.00     18.90 o 
  -4  15   6        2.67        0.00     11.64 o 
  -3  15   6        0.15       11.53     15.44 o 
  -2  15   6       54.65       55.71     16.88 o 
  -1  15   6       12.16       31.76     16.01 o 
   0  15   6       38.01       51.62     17.66 o 
   1  15   6        7.29        0.00     15.46 o 
   2  15   6       14.28        7.19     15.27 o 
   3  15   6        1.76        0.00     16.06 o 
  -1  16   6      188.88      164.49     37.83 o 
   0  16   6        1.87       16.52     17.18 o 
   1  16   6      121.55       95.58     31.17 o 
  -9   0   7      856.23      819.98     51.36 o 
  -7   0   7     1897.84     1954.92     63.84 o 
  -5   0   7     5130.41     5064.18    150.01 o 
  -3   0   7     1070.86      947.60     31.21 o 
  -1   0   7    20146.54    20393.37    836.21 o 
   1   0   7     1811.20     1880.71     46.62 o 
   3   0   7      770.45      852.03     29.83 o 
   5   0   7       78.89       86.39     10.08 o 
   7   0   7     1456.20     1551.40     82.80 o 
   9   0   7       55.47       83.03     25.40 o 
 -10   1   7        3.48        0.00     20.31 o 
  -9   1   7        1.50       25.95     19.13 o 
  -8   1   7       35.36       28.47     15.14 o 
  -7   1   7        1.28       10.92      7.33 o 
  -6   1   7      262.16      277.96     10.84 o 
  -5   1   7      577.12      594.83     19.54 o 
  -4   1   7      950.04     1081.28     26.21 o 
  -3   1   7     1170.75     1188.46     26.97 o 
  -2   1   7     6125.54     5849.19    172.34 o 
  -1   1   7      335.27      354.41     30.19 o 
   0   1   7       87.63       81.96      4.73 o 
   1   1   7     2637.26     2691.10     65.68 o 
   2   1   7     1058.56     1048.47     36.47 o 
   3   1   7      523.64      526.02     14.73 o 
   4   1   7     1957.97     1961.64     44.17 o 
   5   1   7      549.18      541.63     16.69 o 
   6   1   7      693.44      748.25     21.82 o 
   7   1   7        8.01        0.00      7.32 o 
   8   1   7       62.10       55.24     15.27 o 
   9   1   7        0.07        0.00     14.82 o 
 -10   2   7       14.84       44.61     24.07 o 
  -9   2   7      145.08      150.15     26.03 o 
  -8   2   7        0.75        0.00     10.92 o 
  -7   2   7      715.05      733.24     24.72 o 
  -6   2   7      566.96      555.57     36.82 o 
  -5   2   7     1962.03     2114.38     46.67 o 
  -4   2   7     1672.21     1687.96     37.44 o 
  -3   2   7    11716.99    12377.84    252.52 o 
  -2   2   7      224.18      218.01      8.55 o 
  -1   2   7     9379.22     9553.82    278.87 o 
   0   2   7       20.64       31.17      4.71 o 
   1   2   7    13501.93    13908.71    328.26 o 
   2   2   7      682.08      618.37     14.15 o 
   3   2   7      924.83      808.56     23.58 o 
   4   2   7       12.97       16.07      5.03 o 
   5   2   7      375.72      353.76     12.76 o 
   6   2   7       24.51       17.81      6.84 o 
   7   2   7       52.22       68.21      9.27 o 
   8   2   7       79.16       64.44     15.59 o 
   9   2   7       86.66      102.71     19.10 o 
 -10   3   7       10.52       27.68     23.99 o 
  -9   3   7        3.16       12.58     13.49 o 
  -8   3   7       20.49       24.12     11.85 o 
  -7   3   7       17.84        2.98      9.15 o 
  -6   3   7      162.92      146.81     15.05 o 
  -5   3   7       53.61       55.72      7.03 o 
  -4   3   7      388.88      406.28     11.88 o 
  -3   3   7      264.39      273.83      8.84 o 
  -2   3   7     2772.27     2962.02     72.35 o 
  -1   3   7      611.07      619.61     17.32 o 
   0   3   7     2617.66     2776.82     58.73 o 
   1   3   7     5110.26     5722.54    118.50 o 
   2   3   7     3193.54     3382.15     63.62 o 
   3   3   7       17.88       15.85      2.59 o 
   4   3   7     1556.53     1536.97     31.72 o 
   5   3   7        8.29        3.69      6.47 o 
   6   3   7      854.83      753.50     21.87 o 
   7   3   7      216.72      188.16     38.58 o 
   8   3   7      294.70      344.77     57.55 o 
   9   3   7        2.96       14.25     16.76 o 
  -9   4   7       10.27       20.16     13.57 o 
  -8   4   7        4.60        0.00     10.29 o 
  -7   4   7      304.56      261.86     17.85 o 
  -6   4   7        3.05        0.00      8.26 o 
  -5   4   7     3028.90     3183.74    109.64 o 
  -4   4   7     1657.57     1590.24     41.59 o 
  -3   4   7     2111.58     2187.91     47.07 o 
  -2   4   7      474.12      562.64     23.86 o 
  -1   4   7     1134.17     1054.24     24.02 o 
   0   4   7     2013.03     2137.55     46.11 o 
   1   4   7     4249.94     4259.88     89.17 o 
   2   4   7     6969.67     7849.95    144.68 o 
   3   4   7     4408.92     4410.55     82.79 o 
   4   4   7      621.73      597.56     15.23 o 
   5   4   7     1352.58     1381.21     29.53 o 
   6   4   7        9.06        0.00      9.73 o 
   7   4   7       32.96       21.05     12.75 o 
   8   4   7       78.10       74.00     25.99 o 
  -9   5   7       47.81       51.30     16.50 o 
  -8   5   7       26.16       18.99     12.32 o 
  -7   5   7        6.52       17.33     10.77 o 
  -6   5   7      928.31      846.58     34.23 o 
  -5   5   7        5.37        9.17      8.81 o 
  -4   5   7        7.10        3.38      4.66 o 
  -3   5   7       14.91       26.94      7.22 o 
  -2   5   7     3843.25     4072.44     85.77 o 
  -1   5   7      299.70      335.67     10.15 o 
   0   5   7     4949.55     5004.40    104.32 o 
   1   5   7       29.30       42.60      9.07 o 
   2   5   7     1024.56     1013.11     21.64 o 
   3   5   7      997.17      999.97     34.87 o 
   4   5   7      468.30      415.23     16.24 o 
   5   5   7      398.45      347.33     13.13 o 
   6   5   7      246.06      255.57     18.79 o 
   7   5   7       78.98       88.69     23.44 o 
   8   5   7       77.13      108.43     32.77 o 
  -9   6   7       43.12       36.47     16.21 o 
  -8   6   7      215.82      258.11     20.78 o 
  -7   6   7      995.74      993.33     40.03 o 
  -6   6   7      161.22      175.47     39.91 o 
  -5   6   7     1931.87     1763.40     59.14 o 
  -4   6   7       55.86       35.35      9.50 o 
  -3   6   7     3782.06     3740.83     92.62 o 
  -2   6   7     1926.10     2013.18     44.41 o 
  -1   6   7     2228.79     2306.69     50.15 o 
   0   6   7     2067.92     2013.18     44.18 o 
   1   6   7       42.59       48.56      4.31 o 
   2   6   7      178.97      193.09      7.30 o 
   3   6   7       10.88       11.97      4.19 o 
   4   6   7      520.57      503.66     18.40 o 
   5   6   7       83.31      101.33     13.24 o 
   6   6   7      386.69      402.16     57.51 o 
   7   6   7      125.28       86.93     16.25 o 
   8   6   7       14.72        6.41     15.69 o 
  -9   7   7        4.29       14.17     15.58 o 
  -8   7   7        8.60       16.19     14.47 o 
  -7   7   7        8.02        1.08     14.78 o 
  -6   7   7       38.13       65.24     13.25 o 
  -5   7   7      859.84      810.48     32.87 o 
  -4   7   7      607.07      655.60     27.80 o 
  -3   7   7     1473.99     1381.14     41.73 o 
  -2   7   7      197.99      201.76     22.13 o 
  -1   7   7      487.98      484.18     14.11 o 
   0   7   7     1160.10     1239.93     25.79 o 
   1   7   7      784.12      829.02     18.81 o 
   2   7   7      800.06      809.40     18.81 o 
   3   7   7      332.19      318.78     10.45 o 
   4   7   7      730.04      662.52     34.07 o 
   5   7   7       17.38        0.89     10.11 o 
   6   7   7       24.60       37.95     16.47 o 
   7   7   7        6.80        1.38     13.83 o 
   8   7   7       45.77       66.31     17.52 o 
  -8   8   7      253.72      324.59     34.89 o 
  -7   8   7      236.64      255.98     21.48 o 
  -6   8   7      696.75      755.82     34.07 o 
  -5   8   7       51.81       51.42     19.29 o 
  -4   8   7      621.19      663.82     40.55 o 
  -3   8   7      704.50      661.80     33.22 o 
  -2   8   7     3064.00     2925.32     74.17 o 
  -1   8   7     4133.04     4207.59     89.26 o 
   0   8   7     1060.90     1144.99     33.95 o 
   1   8   7     1199.02     1131.51     22.23 o 
   2   8   7       15.78       15.98      4.52 o 
   3   8   7      189.63      168.49      9.33 o 
   4   8   7       12.62        3.44     10.02 o 
   5   8   7      891.07      870.89     36.98 o 
   6   8   7       88.67      108.62     16.78 o 
   7   8   7       93.51      105.99     18.38 o 
  -8   9   7       86.25       51.03     17.18 o 
  -7   9   7      149.20      166.86     22.19 o 
  -6   9   7      103.56      104.23     15.00 o 
  -5   9   7       73.87       83.89     13.47 o 
  -4   9   7        0.21        3.02      7.88 o 
  -3   9   7        1.79        7.59     10.83 o 
  -2   9   7       42.49       44.40      7.76 o 
  -1   9   7      418.98      348.32     28.30 o 
   0   9   7      788.81      722.50     17.54 o 
   1   9   7      230.29      240.55      9.18 o 
   2   9   7      227.67      209.33      9.53 o 
   3   9   7       10.77       12.43      7.24 o 
   4   9   7      393.97      400.37     22.36 o 
   5   9   7      391.63      396.74     24.93 o 
   6   9   7      362.75      437.43     41.99 o 
   7   9   7       76.58       87.69     18.69 o 
  -8  10   7       60.83      112.03     19.92 o 
  -7  10   7       69.68       73.14     17.05 o 
  -6  10   7      158.53      161.69     17.79 o 
  -5  10   7      345.66      371.78     22.84 o 
  -4  10   7      765.82      772.12     39.87 o 
  -3  10   7      215.20      241.45     14.08 o 
  -2  10   7      298.56      292.98     14.35 o 
  -1  10   7      642.93      574.59     17.80 o 
   0  10   7     1474.80     1484.77     49.34 o 
   1  10   7        3.79       14.30      6.60 o 
   2  10   7     1351.14     1257.93     31.64 o 
   3  10   7      138.07      137.49     13.74 o 
   4  10   7      660.25      687.83     31.89 o 
   5  10   7       31.13       18.72     13.53 o 
   6  10   7       86.59       73.29     16.31 o 
   7  10   7       58.15       84.34     19.40 o 
  -7  11   7       52.74       54.09     16.41 o 
  -6  11   7        0.26        0.00     13.60 o 
  -5  11   7        1.44        0.00      9.96 o 
  -4  11   7      190.91      167.73     17.50 o 
  -3  11   7      137.52      170.80     12.99 o 
  -2  11   7       94.35       87.38      8.72 o 
  -1  11   7       94.75       76.63      9.76 o 
   0  11   7        8.32       10.39      7.67 o 
   1  11   7       63.48       92.42     19.25 o 
   2  11   7       11.61       13.35      8.68 o 
   3  11   7      460.41      481.20     17.79 o 
   4  11   7       39.18       33.57     13.17 o 
   5  11   7       54.23       62.99     15.80 o 
   6  11   7       53.46       47.55     17.46 o 
  -6  12   7      313.36      304.31     24.41 o 
  -5  12   7      130.93      142.83     14.83 o 
  -4  12   7      859.45      826.63     25.60 o 
  -3  12   7      713.55      675.55     22.32 o 
  -2  12   7      990.01     1061.23     39.84 o 
  -1  12   7       47.97       55.29     10.20 o 
   0  12   7       91.49       69.22     13.74 o 
   1  12   7        0.57        0.00     11.31 o 
   2  12   7      464.94      487.57     20.84 o 
   3  12   7       22.12       27.17     10.12 o 
   4  12   7      324.65      342.59     55.12 o 
   5  12   7       34.16       33.79     16.39 o 
  -6  13   7        0.80        0.00     12.48 o 
  -5  13   7      100.90       98.21     14.15 o 
  -4  13   7        4.13        4.70     10.21 o 
  -3  13   7      169.20      167.78     26.19 o 
  -2  13   7       37.83       19.13     10.11 o 
  -1  13   7       84.67      118.61     24.11 o 
   0  13   7        6.93        4.77     12.28 o 
   1  13   7      380.29      417.78     24.81 o 
   2  13   7      153.25      182.24     17.69 o 
   3  13   7      170.64      160.62     14.44 o 
   4  13   7       30.53        0.00     17.72 o 
   5  13   7       27.08       21.62     36.42 o 
  -5  14   7        1.23       13.17     12.94 o 
  -4  14   7      215.41      217.58     17.37 o 
  -3  14   7        0.46       15.71     10.68 o 
  -2  14   7      360.39      406.31     26.62 o 
  -1  14   7        0.94        0.00     12.33 o 
   0  14   7      440.29      442.69     27.08 o 
   1  14   7        3.87        5.64     13.91 o 
   2  14   7      185.07      214.57     63.24 o 
   3  14   7       21.66       35.52     17.48 o 
   4  14   7      225.48      219.15     30.11 o 
  -3  15   7        6.60        0.00     14.56 o 
  -2  15   7        0.47        7.93     17.09 o 
  -1  15   7       53.12       49.15     17.20 o 
   0  15   7        1.42        5.36     19.17 o 
   1  15   7      129.85      132.95     19.45 o 
   2  15   7        1.01        0.00     26.74 o 
  -8   0   8       84.59       95.34     19.37 o 
  -6   0   8      667.63      666.66     35.20 o 
  -4   0   8     5061.43     4798.65    141.91 o 
  -2   0   8     5118.63     5013.02    210.37 o 
   0   0   8    12844.47    13108.99    539.75 o 
   2   0   8     4484.58     4599.14    136.15 o 
   4   0   8     2256.76     1862.86     60.07 o 
   6   0   8      437.14      450.58     23.73 o 
   8   0   8       11.83        3.24     12.89 o 
 -10   1   8        3.17        0.00     21.25 o 
  -9   1   8       15.95        0.00     18.11 o 
  -8   1   8      164.55      139.44     11.98 o 
  -7   1   8       25.67       26.41      7.95 o 
  -6   1   8        9.44       14.42      5.29 o 
  -5   1   8     1015.45      956.69     23.66 o 
  -4   1   8     2912.52     3119.56     66.46 o 
  -3   1   8       28.11       19.94      3.51 o 
  -2   1   8       29.50       24.84      4.78 o 
  -1   1   8      287.76      271.30     25.17 o 
   0   1   8      798.55      837.53     22.71 o 
   1   1   8     4586.93     4820.52     99.95 o 
   2   1   8      391.99      404.21     10.75 o 
   3   1   8     6581.18     6699.96    139.24 o 
   4   1   8     1039.09     1027.14     25.86 o 
   5   1   8      248.83      252.79     11.08 o 
   6   1   8        4.44        6.15      6.52 o 
   7   1   8       88.51      102.95      9.69 o 
   8   1   8       37.62       51.68     10.04 o 
 -10   2   8       74.48       50.65     24.38 o 
  -9   2   8        8.25        0.00     18.11 o 
  -8   2   8      567.33      592.36     28.25 o 
  -7   2   8       19.39       32.40      8.25 o 
  -6   2   8     2256.23     2169.79     56.56 o 
  -5   2   8       19.01       13.70      4.63 o 
  -4   2   8    17191.73    17475.06    355.95 o 
  -3   2   8        1.22       12.81      4.52 o 
  -2   2   8     3314.13     3330.11     81.35 o 
  -1   2   8      111.13       98.66      7.00 o 
   0   2   8      174.26      143.18      6.68 o 
   1   2   8       98.33       63.14      5.31 o 
   2   2   8     2770.39     2539.56     48.80 o 
   3   2   8     1629.99     1708.36     34.47 o 
   4   2   8      810.63      832.84     26.65 o 
   5   2   8       11.73       20.74      8.83 o 
   6   2   8       11.29        2.91      7.01 o 
   7   2   8       12.71       28.02      8.52 o 
   8   2   8       48.63       60.08     16.04 o 
 -10   3   8        7.22        0.00     21.41 o 
  -9   3   8      125.09      157.64     31.75 o 
  -8   3   8       89.20      105.13     33.09 o 
  -7   3   8        6.49        9.90      9.76 o 
  -6   3   8      128.12      138.28     11.78 o 
  -5   3   8       79.68       82.80      7.52 o 
  -4   3   8      957.17      847.19     20.95 o 
  -3   3   8     2389.54     2268.53     49.02 o 
  -2   3   8     2721.90     2549.19     63.12 o 
  -1   3   8     9750.73    10520.90    248.34 o 
   0   3   8     1844.94     1890.55     47.61 o 
   1   3   8     7690.01     8567.95    204.06 o 
   2   3   8        1.79        7.92      4.81 o 
   3   3   8      440.22      486.25     12.84 o 
   4   3   8       39.64       33.13      5.01 o 
   5   3   8      837.98      787.66     26.11 o 
   6   3   8      300.42      284.67     15.49 o 
   7   3   8      113.07      117.00     16.28 o 
   8   3   8        0.67        0.00     15.17 o 
  -9   4   8       43.08       47.21     15.27 o 
  -8   4   8      308.37      290.46     49.51 o 
  -7   4   8      487.66      476.95     24.70 o 
  -6   4   8     3577.16     3369.87    104.94 o 
  -5   4   8     2345.32     2394.71     61.15 o 
  -4   4   8     1701.87     1617.03     42.51 o 
  -3   4   8       14.96       61.34      5.52 o 
  -2   4   8      540.98      531.47     16.55 o 
  -1   4   8       98.51       93.56      5.50 o 
   0   4   8      894.57      809.46     19.62 o 
   1   4   8      146.04      142.64      6.36 o 
   2   4   8     6419.04     6861.65    127.00 o 
   3   4   8       76.33       56.92      8.37 o 
   4   4   8     1211.81     1164.14     25.48 o 
   5   4   8       15.02       25.25      5.43 o 
   6   4   8      147.24      144.12      8.51 o 
   7   4   8       23.61       21.94     12.72 o 
   8   4   8       54.22       75.67     17.01 o 
  -9   5   8        2.17        0.50     14.40 o 
  -8   5   8        3.77       12.70     12.20 o 
  -7   5   8       16.38       34.86     16.98 o 
  -6   5   8        1.62        7.44      9.87 o 
  -5   5   8      491.05      456.61     36.22 o 
  -4   5   8     1164.04     1300.60     35.45 o 
  -3   5   8      433.03      400.61     15.35 o 
  -2   5   8     1659.84     1690.79     43.50 o 
  -1   5   8     2217.16     2250.93     43.44 o 
   0   5   8      479.64      518.73     14.17 o 
   1   5   8     4112.46     4172.59     87.98 o 
   2   5   8       12.17        3.90      3.45 o 
   3   5   8      368.29      329.08     11.43 o 
   4   5   8      331.92      343.79     16.11 o 
   5   5   8      519.98      504.40     16.49 o 
   6   5   8       99.11       76.84     13.73 o 
   7   5   8      566.80      608.87     49.87 o 
   8   5   8       11.30        0.87     24.70 o 
  -9   6   8       68.74       31.00     16.42 o 
  -8   6   8      136.84      140.66     27.36 o 
  -7   6   8      331.41      347.24     35.75 o 
  -6   6   8      661.94      576.29     39.56 o 
  -5   6   8        7.17       14.54      9.30 o 
  -4   6   8       44.09       49.84      9.73 o 
  -3   6   8      540.85      531.91     31.91 o 
  -2   6   8     2157.97     2169.81     47.88 o 
  -1   6   8     1338.74     1322.06     30.68 o 
   0   6   8     4483.28     4595.16     96.59 o 
   1   6   8     1417.20     1611.34     36.70 o 
   2   6   8     2968.73     3020.39     58.28 o 
   3   6   8     1845.27     1887.20     42.85 o 
   4   6   8      418.10      414.92     17.65 o 
   5   6   8     1748.83     1550.90     64.80 o 
   6   6   8      161.06      169.20     30.38 o 
   7   6   8       18.13       21.51     14.88 o 
   8   6   8       12.30       18.75     16.16 o 
  -9   7   8        2.01        9.39     14.80 o 
  -8   7   8        5.60       13.54     13.18 o 
  -7   7   8       64.01       56.36     13.72 o 
  -6   7   8       25.59       30.90     15.99 o 
  -5   7   8       98.22       88.32     13.10 o 
  -4   7   8      247.13      214.18     15.38 o 
  -3   7   8      235.39      238.20     12.32 o 
  -2   7   8        6.37        0.00      5.45 o 
  -1   7   8      251.29      302.72     10.64 o 
   0   7   8      893.83      879.50     19.69 o 
   1   7   8     1700.79     1784.85     36.17 o 
   2   7   8      200.22      204.41     11.35 o 
   3   7   8     1144.10      990.78     22.49 o 
   4   7   8      945.28      979.37     37.86 o 
   5   7   8      205.91      284.99     53.75 o 
   6   7   8      181.63      186.43     45.24 o 
   7   7   8      138.97      136.27     19.37 o 
  -8   8   8      456.73      541.46     37.60 o 
  -7   8   8       53.82       75.12     16.05 o 
  -6   8   8       17.54        5.27     25.29 o 
  -5   8   8       51.29       50.02     11.28 o 
  -4   8   8      502.54      507.33     25.29 o 
  -3   8   8     1862.70     1821.72     49.44 o 
  -2   8   8     1842.73     1905.08     50.85 o 
  -1   8   8     3161.43     3225.89     69.66 o 
   0   8   8      118.11      140.43     11.47 o 
   1   8   8      767.73      804.47     19.04 o 
   2   8   8       31.65       45.82      5.44 o 
   3   8   8     1710.46     1519.90     36.43 o 
   4   8   8      403.44      382.94     28.34 o 
   5   8   8      368.89      334.96     31.01 o 
   6   8   8       23.51       25.90     14.34 o 
   7   8   8      114.22      125.42     19.39 o 
  -8   9   8       53.17       29.63     16.78 o 
  -7   9   8        9.81       11.59     14.02 o 
  -6   9   8      125.16      154.01     17.14 o 
  -5   9   8        1.09        7.52     11.22 o 
  -4   9   8      187.86      167.02     12.60 o 
  -3   9   8      940.36      815.20     26.81 o 
  -2   9   8       38.64       41.88      8.01 o 
  -1   9   8      648.49      597.22     20.46 o 
   0   9   8      286.18      242.78     10.47 o 
   1   9   8       19.04       21.30      5.14 o 
   2   9   8       64.92       69.24      6.55 o 
   3   9   8      432.65      410.84     25.16 o 
   4   9   8       32.93       46.92     12.45 o 
   5   9   8      183.16      174.12     26.38 o 
   6   9   8      168.14      148.48     18.63 o 
   7   9   8        2.26        1.57     15.60 o 
  -8  10   8       74.50      102.09     27.21 o 
  -7  10   8      359.12      414.65     27.94 o 
  -6  10   8      114.63      139.31     16.94 o 
  -5  10   8      596.10      570.69     60.96 o 
  -4  10   8       89.93       91.93     11.06 o 
  -3  10   8      102.19      141.84     16.45 o 
  -2  10   8      713.95      697.36     24.22 o 
  -1  10   8      196.99      183.84     10.29 o 
   0  10   8      377.61      348.18     15.85 o 
   1  10   8     1403.32     1364.46     33.65 o 
   2  10   8        2.89       10.58      6.72 o 
   3  10   8      238.86      196.90     11.29 o 
   4  10   8        1.37        0.00     11.72 o 
   5  10   8      394.89      424.39     26.15 o 
   6  10   8       11.67        4.44     15.59 o 
  -7  11   8        0.43        0.00     15.85 o 
  -6  11   8       23.65        0.00     14.74 o 
  -5  11   8       25.95       15.34     12.28 o 
  -4  11   8      283.43      268.25     16.15 o 
  -3  11   8       94.06      101.20     21.47 o 
  -2  11   8      127.94      132.14     10.00 o 
  -1  11   8      598.71      677.40     24.72 o 
   0  11   8      131.06      139.38     11.38 o 
   1  11   8        7.13        0.00      9.58 o 
   2  11   8      119.14      133.45     11.32 o 
   3  11   8       45.88       61.44     10.58 o 
   4  11   8      130.28      128.24     16.85 o 
   5  11   8      210.66      244.65     21.76 o 
   6  11   8       75.20       78.41     19.34 o 
  -6  12   8       30.94       39.65     16.68 o 
  -5  12   8      416.26      394.24     28.57 o 
  -4  12   8       13.82        7.67     10.09 o 
  -3  12   8      138.88      136.76     11.11 o 
  -2  12   8        6.51       14.22      9.45 o 
  -1  12   8      135.67      140.41     23.37 o 
   0  12   8      641.79      596.08     34.89 o 
   1  12   8      624.51      634.05     30.71 o 
   2  12   8      126.17      140.56     32.97 o 
   3  12   8      476.11      466.84     25.15 o 
   4  12   8        0.26       17.89     13.60 o 
   5  12   8       19.56       12.05     16.43 o 
  -6  13   8       10.88        0.00     12.50 o 
  -5  13   8       45.38       59.98     14.29 o 
  -4  13   8        1.87        0.00     10.29 o 
  -3  13   8        1.13        0.00      9.54 o 
  -2  13   8       88.77       56.46     11.45 o 
  -1  13   8        1.63        3.37     12.72 o 
   0  13   8        4.10        0.95     12.08 o 
   1  13   8      119.43      126.75     17.29 o 
   2  13   8      258.05      329.45     22.28 o 
   3  13   8       14.74       21.33     17.33 o 
   4  13   8      155.73      176.65     26.97 o 
  -5  14   8       41.21       47.57     14.77 o 
  -4  14   8        1.04        0.00     14.13 o 
  -3  14   8       34.47       25.07     11.71 o 
  -2  14   8        0.05        0.00     14.19 o 
  -1  14   8      190.84      214.47     21.43 o 
   0  14   8        1.24        8.89     13.67 o 
   1  14   8      321.23      342.04     24.83 o 
   2  14   8        0.23        2.25     20.11 o 
  -3  15   8        1.09        0.00     15.53 o 
  -2  15   8       37.24       33.86     16.95 o 
  -1  15   8        3.64       15.76     15.37 o 
   0  15   8      151.39      156.55     21.08 o 
   1  15   8       42.76       26.96     15.81 o 
   2  15   8       77.32       82.60     33.99 o 
  -9   0   9      389.96      392.03     33.40 o 
  -7   0   9      697.27      678.54     71.66 o 
  -5   0   9     1030.33     1045.27     36.42 o 
  -3   0   9    11901.02    12348.45    357.02 o 
  -1   0   9     7517.24     7524.31    312.76 o 
   1   0   9       29.46       35.63      5.73 o 
   3   0   9     5211.95     5074.76    151.01 o 
   5   0   9     1906.62     1888.85     62.46 o 
   7   0   9       88.14      119.91     22.86 o 
 -10   1   9        8.79        0.00     22.27 o 
  -9   1   9       52.58       66.88     20.23 o 
  -8   1   9        0.09       11.44     11.41 o 
  -7   1   9       17.13       10.66      7.35 o 
  -6   1   9     1094.51     1016.69     25.90 o 
  -5   1   9        1.10        6.35      4.63 o 
  -4   1   9     2865.52     2981.00     64.01 o 
  -3   1   9      123.97      121.56      7.56 o 
  -2   1   9     2902.57     2918.24     88.68 o 
  -1   1   9     6917.53     7056.15    207.77 o 
   0   1   9     1222.46     1207.43     31.72 o 
   1   1   9      425.52      508.98     12.41 o 
   2   1   9     2607.78     2548.59     49.28 o 
   3   1   9       84.45       90.19     10.46 o 
   4   1   9      500.63      482.47     15.48 o 
   5   1   9      929.78      879.45     38.22 o 
   6   1   9      107.07       97.16      9.28 o 
   7   1   9        2.13        9.17      8.14 o 
   8   1   9      212.40      221.18     15.26 o 
 -10   2   9        0.41       13.25     23.68 o 
  -9   2   9      212.42      248.47     28.85 o 
  -8   2   9      283.60      275.22     20.03 o 
  -7   2   9      245.60      241.53     13.25 o 
  -6   2   9      734.63      691.67     23.35 o 
  -5   2   9      537.37      530.34     15.54 o 
  -4   2   9      472.29      502.94     14.65 o 
  -3   2   9     7820.15     7668.72    183.31 o 
  -2   2   9      372.50      373.76     15.89 o 
  -1   2   9     7690.09     8054.74    236.60 o 
   0   2   9     3060.28     3259.62     79.57 o 
   1   2   9      787.57      690.98     20.34 o 
   2   2   9      387.41      365.90     11.79 o 
   3   2   9     1269.11     1356.03     32.43 o 
   4   2   9       29.88       12.04      4.64 o 
   5   2   9     2187.72     2210.75     50.67 o 
   6   2   9        5.68       11.88      7.41 o 
   7   2   9       77.59       78.48      9.74 o 
   8   2   9      102.99      108.97     16.85 o 
  -9   3   9       55.34       55.37     14.85 o 
  -8   3   9       73.20      113.96     15.08 o 
  -7   3   9       25.53       32.76     10.88 o 
  -6   3   9       15.67        5.44      6.97 o 
  -5   3   9      544.80      550.95     34.69 o 
  -4   3   9     1133.50     1258.67     29.51 o 
  -3   3   9        1.68        6.71      4.38 o 
  -2   3   9      170.79      270.06     15.14 o 
  -1   3   9     1979.82     1971.16     49.51 o 
   0   3   9       24.26       16.86      6.21 o 
   1   3   9      134.33      153.09     15.64 o 
   2   3   9      472.33      412.40     17.11 o 
   3   3   9      229.64      282.32      9.57 o 
   4   3   9     1559.63     1547.31     32.56 o 
   5   3   9      157.57      159.51      8.28 o 
   6   3   9      762.50      761.21     20.09 o 
   7   3   9       12.03        0.00     23.33 o 
   8   3   9      267.42      325.63     24.31 o 
  -9   4   9      181.64      179.41     44.34 o 
  -8   4   9       43.13       48.12     12.89 o 
  -7   4   9      505.71      506.37     42.14 o 
  -6   4   9       74.44       49.31     11.08 o 
  -5   4   9      262.32      267.57     12.56 o 
  -4   4   9      552.87      716.17     24.52 o 
  -3   4   9      111.65      136.09      7.94 o 
  -2   4   9      539.98      662.82     22.11 o 
  -1   4   9     5072.59     4954.89    119.16 o 
   0   4   9      473.65      511.61     16.31 o 
   1   4   9     2748.43     2555.23     55.31 o 
   2   4   9     3203.44     2932.39     63.16 o 
   3   4   9      591.15      627.57     20.77 o 
   4   4   9      133.94      132.52      8.72 o 
   5   4   9      533.67      494.79     14.78 o 
   6   4   9       13.71       17.01      6.54 o 
   7   4   9       93.49       83.25     15.53 o 
   8   4   9       54.27       75.96     17.46 o 
  -9   5   9        0.10        8.77     14.77 o 
  -8   5   9        1.42        4.24     11.83 o 
  -7   5   9        4.43        7.56     10.09 o 
  -6   5   9       12.38        8.78     10.55 o 
  -5   5   9       39.10       42.74      9.70 o 
  -4   5   9        3.15        8.56      5.22 o 
  -3   5   9       12.68       13.60      4.82 o 
  -2   5   9     5099.09     5247.04    126.94 o 
  -1   5   9       28.94       38.16      4.25 o 
   0   5   9      592.26      513.83     16.66 o 
   1   5   9       59.33       59.59      5.37 o 
   2   5   9      196.56      160.37      8.50 o 
   3   5   9      199.96      173.57     10.30 o 
   4   5   9      321.00      288.84     13.84 o 
   5   5   9      100.12      133.05     15.67 o 
   6   5   9      488.49      487.71     69.82 o 
   7   5   9       79.44       94.87     16.42 o 
   8   5   9      115.27      111.63     19.90 o 
  -9   6   9      117.69      108.89     18.79 o 
  -8   6   9       14.41        6.99     12.28 o 
  -7   6   9      634.26      661.49     31.43 o 
  -6   6   9        4.82        6.09     10.50 o 
  -5   6   9     1503.45     1482.35     52.19 o 
  -4   6   9     1810.46     1758.24     58.88 o 
  -3   6   9     1401.26     1386.86     65.86 o 
  -2   6   9     1165.09     1196.75     28.50 o 
  -1   6   9      768.81      718.04     22.29 o 
   0   6   9      104.64      124.91      6.81 o 
   1   6   9     1833.73     1877.25     42.33 o 
   2   6   9       34.66       29.11      4.97 o 
   3   6   9       19.44       25.20      6.59 o 
   4   6   9      967.77      889.00     34.59 o 
   5   6   9      203.98      182.38     35.09 o 
   6   6   9       18.79       29.74     14.58 o 
   7   6   9       51.32       84.69     31.75 o 
   8   6   9        0.87        6.90     22.97 o 
  -9   7   9       31.21       27.25     16.40 o 
  -8   7   9        0.01        0.00     14.70 o 
  -7   7   9       10.19       20.32     16.78 o 
  -6   7   9        5.64       18.99     11.68 o 
  -5   7   9      610.17      591.77     42.69 o 
  -4   7   9       33.44       34.79      9.91 o 
  -3   7   9      504.97      434.27     28.03 o 
  -2   7   9      191.38      170.29     10.43 o 
  -1   7   9      841.03      776.31     42.28 o 
   0   7   9     2458.81     2388.13     46.94 o 
   1   7   9     3738.62     3642.10     69.86 o 
   2   7   9      183.56      179.07     12.41 o 
   3   7   9     1356.08     1286.82     36.66 o 
   4   7   9      314.79      315.73     47.40 o 
   5   7   9       12.79       14.57     11.55 o 
   6   7   9      193.29      208.98     19.61 o 
   7   7   9       23.46       19.00     16.18 o 
  -8   8   9        6.36       16.59     15.33 o 
  -7   8   9       10.57       11.78     13.59 o 
  -6   8   9      624.75      639.90     33.52 o 
  -5   8   9      344.75      249.61     48.57 o 
  -4   8   9     2095.39     2075.29     69.05 o 
  -3   8   9     1014.76      972.50     30.15 o 
  -2   8   9     1643.99     1617.95     44.30 o 
  -1   8   9      768.56      711.55     35.00 o 
   0   8   9      910.55      873.56     25.34 o 
   1   8   9     2227.04     2149.38     43.29 o 
   2   8   9      317.97      331.33     11.14 o 
   3   8   9     1144.99     1130.98     41.06 o 
   4   8   9      215.54      153.44     15.33 o 
   5   8   9       55.52       69.39     14.19 o 
   6   8   9      132.81      110.60     17.40 o 
   7   8   9        1.50        0.00     16.07 o 
  -8   9   9        0.44       17.05     16.01 o 
  -7   9   9       66.81       79.41     17.05 o 
  -6   9   9       25.46       41.31     13.84 o 
  -5   9   9       25.88       34.38     12.40 o 
  -4   9   9      146.67      146.35     30.07 o 
  -3   9   9       90.20       82.95      9.67 o 
  -2   9   9       12.38        6.47      7.27 o 
  -1   9   9      449.48      498.98     21.57 o 
   0   9   9       77.35       83.22      6.38 o 
   1   9   9     2575.19     2524.48     50.52 o 
   2   9   9      303.47      330.84     11.47 o 
   3   9   9       69.64       95.77     16.47 o 
   4   9   9      154.22      166.23     16.24 o 
   5   9   9      315.40      340.02     52.92 o 
   6   9   9       47.69       43.76     31.99 o 
   7   9   9       37.37       25.17     28.07 o 
  -7  10   9       61.78       65.64     23.80 o 
  -6  10   9      155.64      205.95     36.22 o 
  -5  10   9      234.63      283.36     20.87 o 
  -4  10   9      233.58      223.29     14.81 o 
  -3  10   9       77.21       61.07      9.81 o 
  -2  10   9      690.27      703.79     32.12 o 
  -1  10   9      142.54      163.95     12.25 o 
   0  10   9     3511.10     3464.15     88.42 o 
   1  10   9      936.89      839.20     33.94 o 
   2  10   9     1182.22     1169.95     30.25 o 
   3  10   9      212.15      231.04     25.76 o 
   4  10   9      244.70      258.85     19.80 o 
   5  10   9        9.29       14.21     15.05 o 
   6  10   9       68.94       63.44     28.62 o 
  -7  11   9        1.77        0.00     14.51 o 
  -6  11   9        1.43        3.03     19.72 o 
  -5  11   9        2.67        0.00     12.09 o 
  -4  11   9      120.83      108.32     12.96 o 
  -3  11   9        6.41        0.00      9.62 o 
  -2  11   9      446.26      475.14     19.97 o 
  -1  11   9     1134.70     1084.34     34.34 o 
   0  11   9       90.84      105.93     14.53 o 
   1  11   9       82.79      111.35     14.33 o 
   2  11   9       50.64       42.07      9.42 o 
   3  11   9      109.01      131.31     15.49 o 
   4  11   9      116.83      118.88     16.96 o 
   5  11   9      181.60      183.23     22.50 o 
   6  11   9       48.96       80.05     22.97 o 
  -6  12   9      275.47      248.55     23.42 o 
  -5  12   9       13.22       22.81     14.34 o 
  -4  12   9      567.19      559.78     27.89 o 
  -3  12   9       46.89       32.51     10.62 o 
  -2  12   9     1555.05     1498.39     44.91 o 
  -1  12   9       59.87       62.01     13.80 o 
   0  12   9      376.35      377.64     52.57 o 
   1  12   9       13.10       22.51     12.52 o 
   2  12   9       98.41      120.54     16.90 o 
   3  12   9       44.07       33.09     16.54 o 
   4  12   9       91.63       80.06     17.25 o 
   5  12   9        3.63        1.49     15.68 o 
  -5  13   9       22.36        6.82     15.47 o 
  -4  13   9        2.24        0.67     10.83 o 
  -3  13   9      221.80      215.17     16.01 o 
  -2  13   9       52.62       49.87     11.57 o 
  -1  13   9      210.57      201.90     15.10 o 
   0  13   9      109.39      106.31     15.69 o 
   1  13   9      244.14      258.20     20.15 o 
   2  13   9        0.78       12.35     13.53 o 
   4  13   9        1.81        0.00     18.90 o 
  -4  14   9      225.66      239.69     18.01 o 
  -3  14   9       53.68       26.41     12.15 o 
  -2  14   9      241.03      254.02     17.79 o 
  -1  14   9       57.67       41.32     15.31 o 
   0  14   9      197.01      178.24     19.10 o 
   1  14   9        0.32        4.14     31.72 o 
   2  14   9       58.71       27.15     27.80 o 
  -3  15   9       23.99       12.15     14.76 o 
  -2  15   9        1.79        0.00     15.55 o 
  -1  15   9       33.90       36.49     18.86 o 
   0  15   9        0.26        0.00     48.53 o 
   1  15   9      143.27      192.35     22.86 o 
  -8   0  10        7.82       25.33     16.39 o 
  -6   0  10       57.15       62.02      9.19 o 
  -4   0  10      979.97      945.99     33.15 o 
  -2   0  10     1045.35     1020.93     48.85 o 
   0   0  10      575.43      499.53     27.68 o 
   2   0  10     8062.05     8797.40    208.50 o 
   4   0  10      994.98      940.36     34.85 o 
   6   0  10      182.77      182.19     16.46 o 
   8   0  10       70.05       58.06     15.97 o 
 -10   1  10       80.01       83.97     25.64 o 
  -9   1  10        4.18       28.07     18.66 o 
  -8   1  10        0.13        0.00     10.58 o 
  -7   1  10      365.25      419.58     17.79 o 
  -6   1  10        0.00        0.00      5.44 o 
  -5   1  10      481.79      410.07     13.49 o 
  -4   1  10      402.64      379.03     12.33 o 
  -3   1  10      100.18      100.01      7.05 o 
  -2   1  10     1401.75     1334.97     43.68 o 
  -1   1  10     1445.16     1375.11     44.66 o 
   0   1  10     1474.42     1495.65     43.55 o 
   1   1  10     1051.80      957.85     20.62 o 
   2   1  10        4.62        1.14      3.62 o 
   3   1  10     2097.57     1989.32     66.60 o 
   4   1  10       49.04       37.41      6.40 o 
   5   1  10     1558.50     1463.86     36.02 o 
   6   1  10        1.10        0.00      8.69 o 
   7   1  10      363.36      396.97     16.79 o 
   8   1  10        5.45        1.28      9.74 o 
 -10   2  10       64.51       52.38     25.56 o 
  -9   2  10       27.68       26.58     20.31 o 
  -8   2  10      616.76      641.65     30.40 o 
  -7   2  10       50.53       65.03      9.19 o 
  -6   2  10     1270.37     1192.16     49.34 o 
  -5   2  10     3607.31     3544.76     76.06 o 
  -4   2  10     5178.84     5287.28    110.74 o 
  -3   2  10       10.46        5.11      4.99 o 
  -2   2  10     2244.02     2200.28     68.73 o 
  -1   2  10     4507.22     4351.28    130.37 o 
   0   2  10     2767.18     2850.66     70.55 o 
   1   2  10      996.44      958.46     49.55 o 
   2   2  10      202.49      165.93     20.39 o 
   3   2  10       69.20       96.96     10.45 o 
   4   2  10      142.33      157.90     10.27 o 
   5   2  10      968.70      966.52     26.34 o 
   6   2  10       54.94       72.17      9.00 o 
   7   2  10        2.24        1.23      8.31 o 
   8   2  10       46.88       47.70     16.26 o 
  -9   3  10        3.41        0.00     13.50 o 
  -8   3  10        7.35        0.00     11.54 o 
  -7   3  10        3.46       14.21     11.09 o 
  -6   3  10        0.44        5.99     13.33 o 
  -5   3  10      870.74      817.26     25.40 o 
  -4   3  10      785.41      713.43     19.04 o 
  -3   3  10     3095.08     3161.67     78.69 o 
  -2   3  10       13.15       18.60      8.31 o 
  -1   3  10     1081.11      999.54     34.31 o 
   0   3  10      294.83      270.00     11.78 o 
   1   3  10     2041.23     2045.10     52.54 o 
   2   3  10       11.71        9.75      5.98 o 
   3   3  10     1864.73     1627.98     37.86 o 
   4   3  10      167.85      134.78      7.63 o 
   5   3  10     1267.29     1243.71     28.16 o 
   6   3  10      117.84      111.97      8.72 o 
   7   3  10      110.47      134.21     17.85 o 
   8   3  10        8.92        0.00     16.39 o 
  -9   4  10      100.59      116.35     17.76 o 
  -8   4  10      823.82      750.53     33.51 o 
  -7   4  10      308.19      281.00     19.07 o 
  -6   4  10     2423.17     2342.86     76.62 o 
  -5   4  10     1277.06     1115.32     32.08 o 
  -4   4  10      741.14      760.21     23.42 o 
  -3   4  10      363.49      383.26     21.99 o 
  -2   4  10     4622.24     4725.25    114.96 o 
  -1   4  10      735.70      773.98     22.45 o 
   0   4  10     4063.64     3844.92    115.43 o 
   1   4  10        3.30        6.43      8.32 o 
   2   4  10      895.50      848.01     37.47 o 
   3   4  10        3.54        0.27      5.88 o 
   4   4  10      141.12      146.13     11.37 o 
   5   4  10       12.73        9.06      5.74 o 
   6   4  10      161.82      142.21     11.29 o 
   7   4  10       33.56       16.60     27.76 o 
   8   4  10        4.23       24.96     16.55 o 
  -9   5  10       30.51       46.08     15.50 o 
  -8   5  10        0.15        0.00     12.49 o 
  -7   5  10       62.88       43.77     13.17 o 
  -6   5  10      181.13      190.89     15.88 o 
  -5   5  10       14.26       11.46      9.41 o 
  -4   5  10      889.55      854.21     25.75 o 
  -3   5  10     1315.80     1246.25     43.29 o 
  -2   5  10       76.37       52.66      6.15 o 
  -1   5  10      120.76      117.74      7.18 o 
   0   5  10      987.76      914.90     22.85 o 
   1   5  10       62.73       47.94      5.41 o 
   2   5  10      300.18      292.57      9.51 o 
   3   5  10      494.54      446.98     31.70 o 
   4   5  10        2.85        3.47      6.86 o 
   5   5  10      589.10      593.25     22.74 o 
   6   5  10       40.91       11.51     13.84 o 
   7   5  10      274.59      342.63     24.80 o 
   8   5  10       63.51       87.14     18.36 o 
  -9   6  10       15.79       39.59     16.39 o 
  -8   6  10      122.98      136.07     24.82 o 
  -7   6  10      132.17      148.57     16.63 o 
  -6   6  10      550.80      585.41     28.14 o 
  -5   6  10      578.83      601.60     28.00 o 
  -4   6  10      854.12      814.45     33.12 o 
  -3   6  10     1321.12     1267.63     44.43 o 
  -2   6  10     1739.07     1826.11     47.84 o 
  -1   6  10       26.65       25.68      4.23 o 
   0   6  10     3872.59     4056.90     86.36 o 
   1   6  10     1299.99     1272.81     30.39 o 
   2   6  10      691.32      653.62     16.39 o 
   3   6  10     1356.03     1309.28     37.33 o 
   4   6  10       62.80       65.24      9.22 o 
   5   6  10      168.98      197.28     16.68 o 
   6   6  10      110.76      117.42     17.28 o 
   7   6  10        0.60        1.26     14.60 o 
  -9   7  10        7.60        0.00     20.78 o 
  -8   7  10       10.28       15.26     13.71 o 
  -7   7  10       20.69        6.60     12.83 o 
  -6   7  10      395.88      400.41     45.91 o 
  -5   7  10       75.16       88.23     13.74 o 
  -4   7  10       22.84       17.91      9.23 o 
  -3   7  10        8.84        1.04      7.79 o 
  -2   7  10      149.14      128.49     16.52 o 
  -1   7  10      338.33      333.34     15.00 o 
   0   7  10       42.46       42.77      5.83 o 
   1   7  10     1159.26     1030.62     53.44 o 
   2   7  10     1854.42     1697.33     35.24 o 
   3   7  10     1246.14     1289.84     37.17 o 
   4   7  10      456.42      400.48     23.33 o 
   5   7  10      147.45      152.00     16.20 o 
   6   7  10       63.46       58.91     15.18 o 
   7   7  10       45.68       61.96     35.71 o 
  -8   8  10       26.71       44.28     27.87 o 
  -7   8  10      151.31      166.93     18.55 o 
  -6   8  10      391.63      429.24     42.22 o 
  -5   8  10      461.96      445.25     31.68 o 
  -4   8  10     1218.74     1161.97     43.50 o 
  -3   8  10      454.42      467.32     23.50 o 
  -2   8  10      393.39      397.63     30.59 o 
  -1   8  10     1094.53      972.66     37.26 o 
   0   8  10        9.69        6.47      4.77 o 
   1   8  10      148.14      137.68     12.09 o 
   2   8  10        7.69       10.99      5.34 o 
   3   8  10      548.29      582.27     21.41 o 
   4   8  10       64.43       54.68     12.80 o 
   5   8  10      115.34      112.56     33.24 o 
   6   8  10        1.87        0.00     13.40 o 
   7   8  10       34.57       33.29     16.71 o 
  -8   9  10       45.19       31.14     19.33 o 
  -7   9  10       32.76       90.95     19.99 o 
  -6   9  10       12.13       23.70     13.24 o 
  -5   9  10      130.21      116.70     15.68 o 
  -4   9  10      222.80      185.86     16.46 o 
  -3   9  10      154.31      145.52     11.68 o 
  -2   9  10      999.06      963.78     30.38 o 
  -1   9  10      398.78      402.80     20.26 o 
   0   9  10      208.73      184.77     17.84 o 
   1   9  10     1716.52     1762.73     39.55 o 
   2   9  10      581.51      534.42     23.33 o 
   3   9  10       25.66       30.74     11.02 o 
   4   9  10      508.56      471.76     25.74 o 
   5   9  10       12.77        7.00     12.70 o 
   6   9  10       30.67       36.73     16.01 o 
  -7  10  10      247.65      268.51     31.05 o 
  -6  10  10      264.86      315.25     30.85 o 
  -5  10  10      182.77      166.77     18.39 o 
  -4  10  10      326.63      288.22     19.96 o 
  -3  10  10      295.00      293.49     25.79 o 
  -2  10  10       30.67       31.95      8.97 o 
  -1  10  10      766.50      753.05     39.71 o 
   0  10  10       93.83       84.95      9.93 o 
   1  10  10      100.57       99.96      8.40 o 
   2  10  10      168.23      176.80     10.77 o 
   3  10  10       42.76       44.92     12.19 o 
   4  10  10       18.62       10.62     12.21 o 
   5  10  10       50.39       39.78     14.84 o 
   6  10  10        5.75       12.61     17.11 o 
  -7  11  10        3.06        0.00     16.28 o 
  -6  11  10        0.92        0.00     17.72 o 
  -5  11  10        7.03        0.00     17.09 o 
  -4  11  10      366.18      375.38     25.96 o 
  -3  11  10      278.67      240.62     27.29 o 
  -2  11  10      781.00      730.50     26.31 o 
  -1  11  10      140.66      125.75     18.14 o 
   0  11  10      144.73      157.23     12.48 o 
   1  11  10       34.67       33.16     11.78 o 
   2  11  10      254.69      247.15     14.62 o 
   3  11  10      163.97      151.95     20.35 o 
   4  11  10      456.07      456.64     26.93 o 
   5  11  10       60.10       92.03     18.26 o 
  -6  12  10        0.78        0.00     15.22 o 
  -5  12  10      157.11      176.39     20.29 o 
  -4  12  10       73.37       52.09     12.44 o 
  -3  12  10      454.58      426.86     20.57 o 
  -2  12  10        0.78        0.03      9.79 o 
  -1  12  10      285.18      295.05     18.87 o 
   0  12  10       83.67      131.26     16.30 o 
   1  12  10      553.93      579.95     70.49 o 
   2  12  10        2.41        0.00     12.29 o 
   3  12  10       70.99       83.97     19.60 o 
   4  12  10        0.93        4.26     13.58 o 
   5  12  10       37.74       58.30     18.41 o 
  -5  13  10        2.45        0.00     14.68 o 
  -4  13  10        7.42       12.12     17.60 o 
  -3  13  10       25.20       25.27     11.23 o 
  -2  13  10       20.89        6.41     10.27 o 
  -1  13  10       38.02       36.43     13.26 o 
   0  13  10       75.14       58.19     14.92 o 
   1  13  10        2.61        8.40     13.54 o 
   2  13  10       40.53       70.62     14.97 o 
   4  13  10       74.12      119.57     24.31 o 
  -4  14  10        7.80        9.24     15.80 o 
  -3  14  10      136.37      164.29     23.77 o 
  -2  14  10      105.58      129.88     16.74 o 
  -1  14  10      205.47      222.62     21.50 o 
   0  14  10        2.35       14.01     14.91 o 
   1  14  10      230.72      223.74     21.91 o 
   2  14  10       33.46       40.50     16.45 o 
  -2  15  10        1.56       16.84     17.84 o 
  -1  15  10       30.99       52.01     22.54 o 
   0  15  10      215.54      232.19     57.04 o 
   1  15  10        2.23        0.00     16.15 o 
  -9   0  11        9.23        2.43     17.25 o 
  -7   0  11     2643.02     2459.15    112.12 o 
  -5   0  11     3985.42     3871.45    117.27 o 
  -3   0  11     2158.71     1897.44     85.70 o 
  -1   0  11     4430.49     4338.80    184.49 o 
   1   0  11     5158.45     5470.27    161.15 o 
   3   0  11      316.00      266.27     22.42 o 
   5   0  11       27.86       19.15      9.97 o 
   7   0  11        9.03       13.19     13.10 o 
  -9   1  11        4.17       13.41     18.82 o 
  -8   1  11        9.49       16.21     11.10 o 
  -7   1  11       62.31       65.81      9.68 o 
  -6   1  11       20.60       13.44      6.01 o 
  -5   1  11      279.60      240.86     23.39 o 
  -4   1  11        7.97       14.98      4.87 o 
  -3   1  11     1727.91     1528.69     40.69 o 
  -2   1  11     1286.08     1374.91     45.46 o 
  -1   1  11     1400.93     1619.58     52.25 o 
   0   1  11    14109.97    14761.71    431.01 o 
   1   1  11       70.85       71.64      6.79 o 
   2   1  11     3666.55     3623.60     89.35 o 
   3   1  11      635.46      691.43     17.37 o 
   4   1  11      628.12      565.33     15.64 o 
   5   1  11       67.68       80.64      8.74 o 
   6   1  11      458.45      449.35     17.40 o 
   7   1  11        0.04        1.25      9.37 o 
   8   1  11      165.79      175.34     14.29 o 
  -9   2  11      102.00       62.10     21.25 o 
  -8   2  11       70.57       76.48     13.91 o 
  -7   2  11      539.02      530.47     28.67 o 
  -6   2  11       37.97       25.98      8.77 o 
  -5   2  11     1438.62     1282.48     31.09 o 
  -4   2  11     1599.97     1472.52     34.39 o 
  -3   2  11     1909.60     2016.97     52.18 o 
  -2   2  11     1422.59     1435.49     47.22 o 
  -1   2  11     5696.74     6036.42    179.46 o 
   0   2  11       51.31       57.33      5.97 o 
   1   2  11     1251.27     1254.53     29.68 o 
   2   2  11      101.69       63.22      6.73 o 
   3   2  11     1050.64      990.62     25.62 o 
   4   2  11       72.25       42.23      6.24 o 
   5   2  11      369.48      356.58     12.79 o 
   6   2  11       63.59       84.74      8.88 o 
   7   2  11        5.16        8.72      7.97 o 
   8   2  11        5.88        0.00     15.35 o 
  -9   3  11        0.47        6.71     13.66 o 
  -8   3  11        2.51        7.54     11.80 o 
  -7   3  11        1.16        6.09     11.02 o 
  -6   3  11      176.49      156.92     11.06 o 
  -5   3  11       15.79        9.03      6.82 o 
  -4   3  11     1045.98     1015.32     25.29 o 
  -3   3  11      610.63      545.71     20.70 o 
  -2   3  11     1510.32     1506.40     49.31 o 
  -1   3  11      351.51      352.14     16.36 o 
   0   3  11      225.92      191.04      9.37 o 
   1   3  11      492.81      456.09     19.98 o 
   2   3  11     1449.10     1428.32     39.20 o 
   3   3  11      850.76      919.98     24.32 o 
   4   3  11     3470.08     3285.47     64.36 o 
   5   3  11      466.34      442.41     14.45 o 
   6   3  11      214.37      231.44     11.34 o 
   7   3  11        0.44        0.00     13.10 o 
   8   3  11       55.91       87.52     34.11 o 
  -9   4  11      291.28      312.73     34.85 o 
  -8   4  11        6.03       26.30     12.88 o 
  -7   4  11       54.13       30.73     12.22 o 
  -6   4  11      187.43      164.46     25.95 o 
  -5   4  11       85.13       83.09      9.24 o 
  -4   4  11      115.00      128.98      9.06 o 
  -3   4  11     2763.09     2724.39     69.00 o 
  -2   4  11      229.40      235.41     10.76 o 
  -1   4  11     1826.61     1774.78     45.94 o 
   0   4  11     2573.70     2616.30     65.77 o 
   1   4  11      459.59      428.28     15.64 o 
   2   4  11      443.40      413.83     27.28 o 
   3   4  11     1505.07     1416.71     39.78 o 
   4   4  11      185.40      174.08     23.97 o 
   5   4  11      160.54      157.72      9.39 o 
   6   4  11      391.44      378.84     16.14 o 
   7   4  11       29.14       14.83     15.00 o 
  -9   5  11       23.52        3.68     14.53 o 
  -8   5  11       67.92       51.47     14.62 o 
  -7   5  11      208.73      213.11     17.81 o 
  -6   5  11       70.83       55.62     11.77 o 
  -5   5  11      231.55      218.82     16.25 o 
  -4   5  11     1464.79     1415.79     39.05 o 
  -3   5  11        2.02        2.68      7.84 o 
  -2   5  11     3055.68     3000.98     81.67 o 
  -1   5  11      118.90      122.44     11.71 o 
   0   5  11      613.33      547.35     22.47 o 
   1   5  11        9.35       17.80      5.75 o 
   2   5  11     2184.85     1993.26     52.75 o 
   3   5  11       95.25       72.67      8.72 o 
   4   5  11      223.06      256.66     13.98 o 
   5   5  11      280.41      243.91     25.46 o 
   6   5  11      113.40      117.57     16.66 o 
   7   5  11      157.55      206.33     21.76 o 
  -9   6  11       72.36       95.42     18.98 o 
  -8   6  11      135.42      127.96     17.92 o 
  -7   6  11      259.73      233.81     19.18 o 
  -6   6  11      269.15      243.83     18.29 o 
  -5   6  11     1101.34     1091.78     41.71 o 
  -4   6  11      271.61      279.92     39.67 o 
  -3   6  11     2332.15     2126.56     69.15 o 
  -2   6  11        6.70       16.62      7.56 o 
  -1   6  11      764.28      743.34     22.59 o 
   0   6  11      378.35      362.43     12.55 o 
   1   6  11      208.45      180.11      8.86 o 
   2   6  11      184.13      169.04      9.06 o 
   3   6  11        2.61        1.00      6.69 o 
   4   6  11      311.62      287.42     14.71 o 
   5   6  11       25.88       46.92     12.82 o 
   6   6  11       33.62       15.88     15.64 o 
   7   6  11        9.45       12.68     15.85 o 
  -8   7  11        0.35        7.30     13.78 o 
  -7   7  11      101.21      122.36     39.48 o 
  -6   7  11       47.88       66.12     14.00 o 
  -5   7  11       10.02        4.94     10.61 o 
  -4   7  11        3.79        5.22      9.23 o 
  -3   7  11      246.78      189.64     15.18 o 
  -2   7  11      193.20      206.00     25.64 o 
  -1   7  11     2587.51     2639.58     57.25 o 
   0   7  11     2805.41     2706.97     59.77 o 
   1   7  11      123.55      141.85      8.82 o 
   2   7  11     1548.21     1423.96     34.48 o 
   3   7  11       49.90       42.62     11.48 o 
   4   7  11      293.82      369.96     17.31 o 
   5   7  11       35.27       21.73     12.45 o 
   6   7  11      122.01      107.57     17.00 o 
   7   7  11       21.52       25.81     16.77 o 
  -8   8  11       93.98       78.75     17.89 o 
  -7   8  11       24.20       36.54     14.04 o 
  -6   8  11      534.61      504.44     31.09 o 
  -5   8  11      343.91      344.60     21.39 o 
  -4   8  11      855.98      891.00     36.12 o 
  -3   8  11      209.12      264.78     17.60 o 
  -2   8  11      452.70      480.41     19.09 o 
  -1   8  11      186.84      183.62     11.67 o 
   0   8  11       33.49       30.48      5.50 o 
   1   8  11       84.64       77.91      8.75 o 
   2   8  11      193.63      206.51     10.54 o 
   3   8  11     1186.68     1182.41     43.79 o 
   4   8  11       43.17       12.62     11.21 o 
   5   8  11       32.86       40.57     13.90 o 
   6   8  11       13.28       12.50     20.46 o 
  -8   9  11       59.07       49.89     17.16 o 
  -7   9  11       29.37       52.70     16.63 o 
  -6   9  11       63.86       70.12     16.04 o 
  -5   9  11       32.79       69.13     13.88 o 
  -4   9  11       44.79       65.02     12.99 o 
  -3   9  11       81.68       81.39     12.81 o 
  -2   9  11        3.95       12.06      8.29 o 
  -1   9  11       99.86       97.21     10.08 o 
   0   9  11      548.61      605.03     18.54 o 
   1   9  11      459.78      451.82     14.23 o 
   2   9  11       36.58       36.86      8.50 o 
   3   9  11       12.30        0.00     10.45 o 
   4   9  11      101.39       65.93     14.55 o 
   5   9  11       61.13       90.18     17.16 o 
   6   9  11      135.78      133.95     33.28 o 
  -7  10  11      174.58      171.72     21.26 o 
  -6  10  11       26.43       50.72     26.03 o 
  -5  10  11      121.20      121.63     16.57 o 
  -4  10  11      107.28      127.47     15.05 o 
  -3  10  11       89.84       81.95     10.94 o 
  -2  10  11       59.64       59.03     11.40 o 
  -1  10  11       17.09       27.26      8.62 o 
   0  10  11      162.36      173.20     12.22 o 
   1  10  11      224.60      256.24     12.20 o 
   2  10  11      544.09      562.58     22.01 o 
   3  10  11      130.74      122.61     16.39 o 
   4  10  11      407.71      302.18     21.64 o 
   5  10  11       12.28       21.05     15.74 o 
  -7  11  11        1.45        0.00     21.72 o 
  -6  11  11        0.57        0.00     33.24 o 
  -5  11  11      407.69      357.31     24.50 o 
  -4  11  11        0.62       18.35     12.24 o 
  -3  11  11      382.40      386.91     18.90 o 
  -2  11  11       93.92      115.01     13.27 o 
  -1  11  11        8.09       12.40      9.13 o 
   0  11  11      241.40      230.23     14.62 o 
   1  11  11       58.61       65.57     15.60 o 
   2  11  11      184.60      150.39     14.82 o 
   3  11  11      241.11      252.15     19.66 o 
   4  11  11      178.74      172.53     20.97 o 
   5  11  11       87.83      152.78     58.14 o 
  -6  12  11      207.43      187.72     34.11 o 
  -5  12  11       57.63       48.70     29.72 o 
  -4  12  11      211.73      245.26     20.92 o 
  -3  12  11       40.38       55.00     12.09 o 
  -2  12  11      235.53      259.33     17.60 o 
  -1  12  11       60.00       46.64     11.90 o 
   0  12  11      128.60      182.19     26.50 o 
   1  12  11        0.92       26.17     21.01 o 
   3  12  11       28.61       29.01     17.41 o 
   4  12  11       99.89      110.20     18.33 o 
  -5  13  11       47.33       60.07     18.35 o 
  -4  13  11       26.63       56.68     18.62 o 
  -3  13  11      502.59      477.88     23.49 o 
  -2  13  11       23.57       15.18     10.66 o 
  -1  13  11      328.89      333.97     18.79 o 
   0  13  11        3.21       13.74     13.46 o 
   1  13  11      203.55      213.34     21.95 o 
  -4  14  11       97.32       62.57     26.42 o 
  -3  14  11       16.14        0.00     12.25 o 
  -2  14  11       80.56       77.50     13.59 o 
  -1  14  11       24.47       30.30     18.11 o 
   0  14  11      265.08      287.99     56.73 o 
   1  14  11        1.34        0.00     14.64 o 
  -8   0  12      620.07      522.42     37.64 o 
  -6   0  12     1301.24     1329.91     46.68 o 
  -4   0  12      510.90      468.07     50.06 o 
  -2   0  12      119.98      110.63     13.72 o 
   0   0  12     5692.84     5712.95    241.57 o 
   2   0  12     4982.49     5216.38    126.45 o 
   4   0  12      332.20      293.79     22.89 o 
   6   0  12      147.60      152.20     34.62 o 
   8   0  12       77.69      129.89     19.27 o 
  -9   1  12      167.94      166.22     25.95 o 
  -8   1  12        0.11        1.02     11.25 o 
  -7   1  12      536.90      504.34     20.80 o 
  -6   1  12       46.14       57.34      7.22 o 
  -5   1  12       21.64       12.69      5.68 o 
  -4   1  12      145.98      142.33      7.97 o 
  -3   1  12     1522.25     1450.96     48.56 o 
  -2   1  12     1881.77     1949.82     62.45 o 
  -1   1  12     1977.87     1953.67     62.46 o 
   0   1  12      706.60      764.67     59.86 o 
   1   1  12      455.63      395.56     17.24 o 
   2   1  12       25.11       24.91      4.92 o 
   3   1  12       34.15       32.19      5.48 o 
   4   1  12       49.94       26.19      6.30 o 
   5   1  12      512.04      531.77     16.59 o 
   6   1  12        1.36        2.99      9.39 o 
   7   1  12      273.02      298.12     18.33 o 
  -9   2  12        9.80        0.00     17.96 o 
  -8   2  12      594.39      559.66     28.68 o 
  -7   2  12      190.76      195.22     13.38 o 
  -6   2  12     1798.77     1713.01     47.10 o 
  -5   2  12      697.02      655.23     19.12 o 
  -4   2  12      985.00      829.08     26.94 o 
  -3   2  12      849.18      711.58     50.63 o 
  -2   2  12     1154.08     1146.50     39.64 o 
  -1   2  12       33.88       20.55      9.72 o 
   0   2  12     3831.52     4020.20     98.59 o 
   1   2  12       40.30       46.83     10.06 o 
   2   2  12       11.23       22.25      6.40 o 
   3   2  12       33.48       21.60      5.77 o 
   4   2  12      164.70      137.18      8.46 o 
   5   2  12       78.01       78.79      7.92 o 
   6   2  12        8.93        6.21      7.10 o 
   7   2  12        3.56        1.95      8.29 o 
  -9   3  12       12.47        2.43     20.86 o 
  -8   3  12       10.92        0.00     12.29 o 
  -7   3  12        1.44       11.13     11.64 o 
  -6   3  12       35.03       43.80      8.76 o 
  -5   3  12     1917.74     1889.21     50.39 o 
  -4   3  12      310.52      300.46     11.50 o 
  -3   3  12     1723.61     1635.25     47.72 o 
  -2   3  12       32.70       27.83      7.06 o 
  -1   3  12     4747.02     4556.55    137.55 o 
   0   3  12       26.21       36.06      5.75 o 
   1   3  12     3467.03     3048.50     66.20 o 
   2   3  12     1327.35     1301.71     38.40 o 
   3   3  12     1438.04     1469.05     41.55 o 
   4   3  12      436.86      466.63     16.37 o 
   5   3  12      119.65      133.24      8.97 o 
   6   3  12       39.71       70.21      8.71 o 
   7   3  12      167.80      179.68     20.27 o 
  -9   4  12       22.24        0.00     14.88 o 
  -8   4  12       97.38       98.76     16.23 o 
  -7   4  12      126.61      108.72     14.69 o 
  -6   4  12      242.99      235.15     17.82 o 
  -5   4  12      686.80      612.15     21.35 o 
  -4   4  12     1976.74     2060.50     54.12 o 
  -3   4  12      921.04     1013.81     29.60 o 
  -2   4  12     1581.62     1428.65     65.78 o 
  -1   4  12       61.92       55.40      8.13 o 
   0   4  12      129.68      116.97      8.11 o 
   1   4  12       24.92       43.25      7.13 o 
   2   4  12     1247.43     1276.63     36.63 o 
   3   4  12      163.05      133.02     10.46 o 
   4   4  12      308.32      316.65     15.49 o 
   5   4  12      185.63      174.19     11.54 o 
   6   4  12       24.54       36.49      8.98 o 
   7   4  12        0.52        0.00     14.32 o 
  -9   5  12       16.27        0.00     14.94 o 
  -8   5  12       10.19       10.50     13.63 o 
  -7   5  12      500.22      419.83     24.97 o 
  -6   5  12       17.91       10.42     11.55 o 
  -5   5  12      748.25      660.50     56.73 o 
  -4   5  12      597.76      584.59     22.23 o 
  -3   5  12      296.90      362.80     37.13 o 
  -2   5  12     1475.35     1549.19     42.01 o 
  -1   5  12      452.57      425.68     21.60 o 
   0   5  12      601.97      558.28     18.95 o 
   1   5  12      343.54      316.61     31.75 o 
   2   5  12      566.18      584.59     21.12 o 
   3   5  12      438.71      381.12     16.93 o 
   4   5  12      286.11      237.09     13.95 o 
   5   5  12      772.90      750.78     27.04 o 
   6   5  12       19.28        0.00     15.05 o 
   7   5  12      156.02      156.48     32.11 o 
  -9   6  12       12.04        0.00     15.54 o 
  -8   6  12       48.86       52.02     15.83 o 
  -7   6  12      158.54      177.80     17.92 o 
  -6   6  12       34.87       38.59     12.33 o 
  -5   6  12      119.94      121.17     26.78 o 
  -4   6  12      363.60      362.02     33.87 o 
  -3   6  12      274.86      262.70     16.70 o 
  -2   6  12      387.73      396.05     15.82 o 
  -1   6  12      950.43      967.96     28.06 o 
   0   6  12      777.60      660.34     39.05 o 
   1   6  12     2102.69     2040.77     54.00 o 
   2   6  12      963.36      872.08     27.70 o 
   3   6  12      107.88      101.99      9.83 o 
   4   6  12      308.59      340.54     16.49 o 
   5   6  12       18.00       26.06     13.26 o 
   6   6  12       33.68       29.58     15.29 o 
   7   6  12       16.66       16.87     16.67 o 
  -8   7  12       78.27       59.34     17.09 o 
  -7   7  12       11.87       12.68     14.48 o 
  -6   7  12       31.32       35.90     13.33 o 
  -5   7  12       44.67       38.24     12.22 o 
  -4   7  12        5.18        0.00      9.70 o 
  -3   7  12      125.45      134.65     33.71 o 
  -2   7  12      108.66       94.34     11.76 o 
  -1   7  12     1008.33      948.78     24.29 o 
   0   7  12      208.91      194.90      9.75 o 
   1   7  12       25.03        9.61      5.94 o 
   2   7  12      876.61      859.73     27.55 o 
   3   7  12     1215.70     1135.31     34.76 o 
   4   7  12      253.86      251.52     14.75 o 
   5   7  12      261.60      274.75     27.72 o 
   6   7  12      138.40      174.95     19.80 o 
  -8   8  12       86.52      109.78     28.66 o 
  -7   8  12       83.02       71.99     16.96 o 
  -6   8  12      295.90      328.66     23.81 o 
  -5   8  12      143.55      193.66     39.32 o 
  -4   8  12      102.04       67.03     12.34 o 
  -3   8  12       55.84       76.52     19.44 o 
  -2   8  12      375.49      337.01     19.13 o 
  -1   8  12     2441.50     2447.92     64.23 o 
   0   8  12      676.46      637.60     19.28 o 
   1   8  12     1654.81     1583.92     33.93 o 
   2   8  12       84.38       89.87     11.33 o 
   3   8  12       94.72       87.88     10.81 o 
   4   8  12       25.18       18.44     12.12 o 
   5   8  12      104.57      112.77     16.60 o 
   6   8  12       24.39       34.94     16.63 o 
  -7   9  12       16.41       33.27     30.03 o 
  -6   9  12       57.18       59.96     15.29 o 
  -5   9  12       55.44       50.93     13.39 o 
  -4   9  12       60.92       48.20     13.05 o 
  -3   9  12      921.38      926.52     44.65 o 
  -2   9  12      185.16      192.69     13.15 o 
  -1   9  12        6.06        1.88      7.80 o 
   0   9  12      843.35      848.89     27.66 o 
   1   9  12      295.94      287.56     11.30 o 
   2   9  12      257.12      256.84     15.93 o 
   3   9  12        4.11       18.74     11.77 o 
   4   9  12      127.37      134.32     19.13 o 
   5   9  12       50.43       42.31     15.53 o 
   6   9  12      101.37       87.54     19.74 o 
  -7  10  12       29.61       49.44     18.43 o 
  -6  10  12      141.60      122.51     18.63 o 
  -5  10  12      315.73      318.27     33.75 o 
  -4  10  12       83.01      109.94     15.25 o 
  -3  10  12      923.44     1069.68     42.24 o 
  -2  10  12       59.20       52.85     10.16 o 
  -1  10  12      704.34      689.12     24.67 o 
   0  10  12       79.80       87.91     10.93 o 
   1  10  12       35.74       36.10      7.84 o 
   2  10  12      157.31      185.78     29.44 o 
   3  10  12      150.18      117.63     15.51 o 
   4  10  12       20.33       14.68     24.23 o 
   5  10  12        3.31        4.97     21.88 o 
  -6  11  12       69.17       48.98     17.47 o 
  -5  11  12       11.86        1.73     21.13 o 
  -4  11  12       17.34       23.26     12.95 o 
  -3  11  12       11.56       15.85     12.83 o 
  -2  11  12      102.10      108.20     12.30 o 
  -1  11  12        5.23        7.14     15.05 o 
   0  11  12      330.81      322.32     17.08 o 
   1  11  12       94.80      110.83     18.03 o 
   2  11  12      289.05      316.06     27.76 o 
   3  11  12       77.55       74.50     14.94 o 
   4  11  12      224.10      250.05     42.54 o 
  -6  12  12       28.01       15.92     25.48 o 
  -5  12  12       26.53       46.85     16.55 o 
  -4  12  12       83.39       68.22     21.13 o 
  -3  12  12      572.67      579.16     24.68 o 
  -2  12  12      103.41      112.74     26.46 o 
  -1  12  12      164.13      158.94     31.22 o 
   0  12  12        4.06        1.06      9.77 o 
   1  12  12       97.32       90.19     14.81 o 
   3  12  12      108.28      126.39     23.76 o 
   4  12  12      127.93      159.87     25.33 o 
  -5  13  12       63.80       70.02     18.50 o 
  -4  13  12       24.23       80.99     23.91 o 
  -3  13  12       41.43       37.96     16.00 o 
  -2  13  12       12.03        4.83     10.71 o 
  -1  13  12       13.75       19.92     11.36 o 
   0  13  12       99.71       89.84     17.41 o 
   1  13  12        9.25        7.02     28.85 o 
  -3  14  12       24.22       40.89     14.11 o 
  -2  14  12      155.32      150.30     16.14 o 
  -1  14  12      140.35      151.69     20.18 o 
   0  14  12       14.36       35.94     16.83 o 
   1  14  12      128.93      146.11     42.14 o 
  -9   0  13      181.30      202.60     28.15 o 
  -7   0  13      523.91      512.78     37.01 o 
  -5   0  13     3530.38     3722.18    114.14 o 
  -3   0  13     5847.90     5512.78    234.59 o 
  -1   0  13      111.01       87.58     13.49 o 
   1   0  13     2060.58     2210.50     70.29 o 
   3   0  13       21.68       16.58      7.29 o 
   5   0  13        1.91        0.00     14.58 o 
   7   0  13       72.02      104.66     17.51 o 
  -9   1  13       59.29       57.86     21.64 o 
  -8   1  13      100.07       91.25     14.69 o 
  -7   1  13       98.97       64.79      9.91 o 
  -6   1  13      212.70      210.67     15.65 o 
  -5   1  13      436.71      393.58     14.38 o 
  -4   1  13     1707.31     1724.79     40.18 o 
  -3   1  13       28.24       18.66     12.00 o 
  -2   1  13     3784.72     3759.01    115.21 o 
  -1   1  13      130.63      135.90     11.08 o 
   0   1  13     1994.55     1802.49    135.76 o 
   1   1  13      820.98      781.18     24.26 o 
   2   1  13     1688.93     1640.13     38.28 o 
   3   1  13       35.26       34.60      5.30 o 
   4   1  13      782.89      805.50     32.29 o 
   5   1  13        6.76        4.67      6.63 o 
   6   1  13      251.64      244.44     12.41 o 
   7   1  13        0.08        4.65      9.13 o 
  -9   2  13      105.30       90.17     24.15 o 
  -8   2  13        0.15        0.00     11.48 o 
  -7   2  13      168.15      166.51     13.23 o 
  -6   2  13      261.05      280.91     14.53 o 
  -5   2  13      989.31      997.02     26.22 o 
  -4   2  13     1639.51     1625.01     45.25 o 
  -3   2  13      892.42      849.50     30.24 o 
  -2   2  13      522.92      404.67     43.63 o 
  -1   2  13      415.97      323.50     26.23 o 
   0   2  13       55.87       57.56      7.00 o 
   1   2  13      607.98      546.04     19.30 o 
   2   2  13       20.53       14.54      5.81 o 
   3   2  13     2082.01     2055.89     47.56 o 
   4   2  13        7.17        0.00      5.94 o 
   5   2  13       57.93       64.86      7.79 o 
   6   2  13        0.09        6.20      7.68 o 
   7   2  13        3.10       10.05      8.71 o 
  -9   3  13       13.68        1.10     20.78 o 
  -8   3  13       48.19       62.29     14.46 o 
  -7   3  13      179.02      204.74     17.24 o 
  -6   3  13      733.42      779.55     26.35 o 
  -5   3  13       57.89       66.76      8.71 o 
  -4   3  13      163.17      137.78     12.96 o 
  -3   3  13      187.84      197.58     11.03 o 
  -2   3  13       34.98       30.95      7.78 o 
  -1   3  13       34.84       29.65     19.17 o 
   0   3  13      347.79      278.19     12.34 o 
   1   3  13     1495.49     1636.51     44.35 o 
   2   3  13      886.66      820.53     34.56 o 
   3   3  13       26.46       31.03      8.31 o 
   4   3  13      843.27      818.13     23.62 o 
   5   3  13       70.64       71.38      9.58 o 
   6   3  13      397.74      417.23     16.71 o 
   7   3  13       31.67       22.55     10.18 o 
  -9   4  13       19.91        0.00     14.89 o 
  -8   4  13       17.94        9.65     13.06 o 
  -7   4  13      315.62      255.34     19.93 o 
  -6   4  13      418.80      368.23     22.23 o 
  -5   4  13      910.85      734.76     24.58 o 
  -4   4  13       76.71       90.24     18.17 o 
  -3   4  13      422.14      407.86     16.41 o 
  -2   4  13        5.53        1.44      7.01 o 
  -1   4  13       17.40       15.74     10.86 o 
   0   4  13      137.32      123.46     11.69 o 
   1   4  13       51.98       40.71      6.52 o 
   2   4  13      671.70      715.85     24.30 o 
   3   4  13      390.46      394.29     26.63 o 
   4   4  13      121.24      137.22     11.75 o 
   5   4  13       67.12      109.49     17.22 o 
   6   4  13       66.56       62.34     10.04 o 
   7   4  13        1.84        7.82     15.60 o 
  -9   5  13       66.55       75.49     18.18 o 
  -8   5  13        2.71        0.00     13.64 o 
  -7   5  13        8.26       17.15     13.54 o 
  -6   5  13      337.77      392.83     23.26 o 
  -5   5  13      111.85      137.79     14.94 o 
  -4   5  13      169.98      145.87     25.40 o 
  -3   5  13      372.55      398.94     20.68 o 
  -2   5  13       82.09       85.36     18.16 o 
  -1   5  13       86.10       77.82      7.49 o 
   0   5  13     2884.91     2631.75    132.00 o 
   1   5  13      525.29      460.28     18.20 o 
   2   5  13      611.44      628.86     22.31 o 
   3   5  13        5.69        9.92      7.98 o 
   4   5  13       72.23       58.39      9.73 o 
   5   5  13      386.08      363.87     22.02 o 
   6   5  13      295.00      256.80     21.17 o 
   7   5  13       90.26       94.72     18.25 o 
  -8   6  13      287.97      269.08     22.44 o 
  -7   6  13      385.69      349.24     30.19 o 
  -6   6  13      109.60       73.89     14.36 o 
  -5   6  13     1225.33     1128.34     93.26 o 
  -4   6  13       71.85       99.07     13.50 o 
  -3   6  13     1484.82     1456.44     61.00 o 
  -2   6  13        6.13        8.94      6.86 o 
  -1   6  13      876.37      831.89     25.32 o 
   0   6  13      820.20      805.31     25.37 o 
   1   6  13        6.87        0.78      6.56 o 
   2   6  13        1.93        3.92     10.33 o 
   3   6  13       66.18       53.31      9.26 o 
   4   6  13        1.21        0.00      8.47 o 
   5   6  13       18.91       22.98     14.12 o 
   6   6  13       71.28       69.75     16.82 o 
  -8   7  13        0.17        0.00     33.99 o 
  -7   7  13       43.22       52.81     14.93 o 
  -6   7  13       31.45       37.34     14.15 o 
  -5   7  13        9.19        0.00     11.33 o 
  -4   7  13      203.96      230.72     21.41 o 
  -3   7  13     1849.54     1828.42     62.24 o 
  -2   7  13      387.28      371.87     20.27 o 
  -1   7  13     1423.02     1373.26     33.08 o 
   0   7  13      314.62      329.15     26.58 o 
   1   7  13       72.39       63.67      9.14 o 
   2   7  13     1634.55     1641.36     46.28 o 
   3   7  13      624.49      619.38     23.59 o 
   4   7  13      457.35      393.76     21.68 o 
   5   7  13      206.11      202.64     42.81 o 
   6   7  13       26.42       15.35     18.11 o 
  -8   8  13       70.53       52.21     18.46 o 
  -7   8  13       95.57       82.47     36.11 o 
  -6   8  13      163.25      205.80     27.83 o 
  -5   8  13        7.66       14.34     12.38 o 
  -4   8  13      276.72      332.43     21.21 o 
  -3   8  13      216.58      236.83     17.83 o 
  -2   8  13     1270.66     1225.41     45.07 o 
  -1   8  13     1640.90     1595.27     55.12 o 
   0   8  13      357.01      342.10     15.70 o 
   1   8  13        2.91        3.27      6.49 o 
   2   8  13       62.27       58.62      9.82 o 
   3   8  13        9.33       13.17      8.98 o 
   4   8  13       39.80       30.23     13.73 o 
   5   8  13       19.42        8.82     13.94 o 
   6   8  13        6.13       16.04     16.20 o 
  -7   9  13       44.85       80.62     18.04 o 
  -6   9  13       27.31       11.68     14.27 o 
  -5   9  13       95.05       81.99     15.32 o 
  -4   9  13      287.16      290.92     22.03 o 
  -3   9  13       60.82       37.11     12.36 o 
  -2   9  13      261.87      279.84     19.16 o 
  -1   9  13      705.51      713.04     25.30 o 
   0   9  13       46.59       59.32      9.41 o 
   1   9  13      396.30      372.35     14.30 o 
   2   9  13        2.90        1.58      8.55 o 
   3   9  13      202.42      154.59     16.71 o 
   4   9  13      331.33      330.53     22.52 o 
   5   9  13       57.25      108.65     18.05 o 
  -7  10  13      102.20      118.61     20.70 o 
  -6  10  13       76.60      112.85     17.92 o 
  -5  10  13        6.01        0.00     23.84 o 
  -4  10  13      350.11      346.72     61.63 o 
  -3  10  13       69.55       72.01     14.20 o 
  -2  10  13      128.89      126.99     15.05 o 
  -1  10  13      113.33      109.66     11.68 o 
   0  10  13      308.47      269.51     18.46 o 
   1  10  13      169.45      180.35     29.41 o 
   2  10  13      265.90      226.76     18.06 o 
   3  10  13       33.39       61.74     14.17 o 
   4  10  13      133.03      107.46     17.47 o 
   5  10  13        0.05       21.32     17.31 o 
  -6  11  13        2.61        0.00     15.44 o 
  -5  11  13      252.04      302.19     23.86 o 
  -4  11  13        5.31        0.00     13.02 o 
  -3  11  13      127.43      120.92     15.99 o 
  -2  11  13      293.03      255.03     19.05 o 
  -1  11  13       26.85       49.19     13.00 o 
   0  11  13      261.76      285.57     16.80 o 
   1  11  13      221.35      241.32     15.43 o 
   2  11  13      118.27      135.80     21.33 o 
   3  11  13      239.80      243.19     20.62 o 
   4  11  13       59.08       76.55     17.31 o 
  -5  12  13       93.49      122.81     45.24 o 
  -4  12  13      299.19      316.07     24.73 o 
  -3  12  13       33.11       45.12     17.01 o 
  -2  12  13      156.62      140.00     17.87 o 
  -1  12  13        8.06        0.00     10.19 o 
   0  12  13       60.03       54.57     11.63 o 
   1  12  13        8.34        7.62     13.17 o 
   3  12  13       58.48       54.26     20.46 o 
  -4  13  13        0.90        8.47     22.66 o 
  -3  13  13      241.62      215.70     31.52 o 
  -2  13  13       34.27       16.01     11.85 o 
  -1  13  13      133.14      152.00     15.16 o 
   0  13  13       14.53       29.73     15.55 o 
   1  13  13      165.74      204.30     19.87 o 
  -2  14  13      128.93      113.60     15.88 o 
  -1  14  13        4.93        0.11     17.04 o 
   0  14  13       16.75       42.28     17.07 o 
  -8   0  14       58.88       82.33     21.95 o 
  -6   0  14       45.48       50.72     11.35 o 
  -4   0  14      125.38      108.14     11.38 o 
  -2   0  14     3934.58     3006.43    132.98 o 
   0   0  14     1145.10     1173.04     58.65 o 
   2   0  14      127.48      108.59     10.98 o 
   4   0  14      237.24      253.66     18.58 o 
   6   0  14      264.42      292.05     22.88 o 
  -9   1  14       15.13       37.24     21.64 o 
  -8   1  14      257.73      255.26     27.40 o 
  -7   1  14       96.57      115.15     11.73 o 
  -6   1  14       83.93       82.08     10.36 o 
  -5   1  14       30.05       27.00      6.82 o 
  -4   1  14      300.76      273.94     11.57 o 
  -3   1  14      378.51      416.25     34.22 o 
  -2   1  14       27.10       40.58      8.55 o 
  -1   1  14      500.81      414.38     20.19 o 
   0   1  14      917.04      949.59     45.87 o 
   1   1  14     1794.87     1875.05     50.24 o 
   2   1  14      113.04       95.24      9.42 o 
   3   1  14     1520.34     1463.70     32.23 o 
   4   1  14       43.61       48.29      6.65 o 
   5   1  14      683.68      813.48     23.50 o 
   6   1  14        7.83       11.80      8.03 o 
   7   1  14       54.06       59.11     10.50 o 
  -9   2  14       12.69        0.00     19.84 o 
  -8   2  14       81.16      111.89     16.45 o 
  -7   2  14       20.53       15.62      9.55 o 
  -6   2  14      296.39      299.87     15.61 o 
  -5   2  14      248.31      246.69     11.51 o 
  -4   2  14     1013.38      981.96     25.78 o 
  -3   2  14      385.88      356.43     28.81 o 
  -2   2  14     2812.18     2777.72     87.56 o 
  -1   2  14       49.78       38.58     10.23 o 
   0   2  14     1044.47     1026.79     37.53 o 
   1   2  14     1186.53     1189.16     34.38 o 
   2   2  14      127.20      103.04      8.52 o 
   3   2  14      264.63      237.25     12.68 o 
   4   2  14      298.04      272.64     12.99 o 
   5   2  14        1.97        0.00      7.15 o 
   6   2  14        0.91       14.49      8.06 o 
   7   2  14       31.39       46.31     10.26 o 
  -9   3  14        9.04        0.00     21.56 o 
  -8   3  14      156.48      175.65     18.56 o 
  -7   3  14       10.17        0.69     12.15 o 
  -6   3  14        5.84       19.11     10.25 o 
  -5   3  14      232.40      222.13     12.92 o 
  -4   3  14      227.51      240.19     12.72 o 
  -3   3  14      763.55      690.33     22.94 o 
  -2   3  14      144.15      156.52     12.22 o 
  -1   3  14     2889.75     2817.46     88.70 o 
   0   3  14      670.13      661.43     22.10 o 
   1   3  14     2162.44     2252.91     59.09 o 
   2   3  14      108.37      129.23      9.12 o 
   3   3  14     3405.65     3350.35     90.54 o 
   4   3  14       34.58       41.26      9.41 o 
   5   3  14      198.86      178.68     11.54 o 
   6   3  14        1.58        0.00     10.07 o 
   7   3  14       63.05       96.30     12.51 o 
  -9   4  14        1.76        0.00     15.30 o 
  -8   4  14       56.23       41.90     15.60 o 
  -7   4  14      206.97      169.68     17.07 o 
  -6   4  14     1142.00     1157.98     44.91 o 
  -5   4  14      669.88      635.00     22.82 o 
  -4   4  14     1738.30     1594.23     55.35 o 
  -3   4  14      408.36      376.44     26.26 o 
  -2   4  14       52.87       46.85      8.98 o 
  -1   4  14      115.59       93.85     12.15 o 
   0   4  14      762.95      753.47     29.77 o 
   1   4  14       85.96       74.21      8.34 o 
   2   4  14      491.16      476.88     19.18 o 
   3   4  14      169.66      167.60     15.55 o 
   4   4  14       11.43       12.91      8.76 o 
   5   4  14        7.81        0.00      9.49 o 
   6   4  14        1.01       10.38     11.05 o 
  -8   5  14        0.97        0.00     14.00 o 
  -7   5  14      416.29      401.14     24.86 o 
  -6   5  14      208.17      206.05     18.66 o 
  -5   5  14       39.63       68.73     12.91 o 
  -4   5  14      217.90      217.15     17.27 o 
  -3   5  14       40.20       61.05     11.03 o 
  -2   5  14      331.14      344.13     15.10 o 
  -1   5  14      241.59      185.30     13.74 o 
   0   5  14      743.35      688.28     22.91 o 
   1   5  14     2418.92     2377.06     53.97 o 
   2   5  14      242.98      222.69     13.93 o 
   3   5  14      153.75      153.27     13.17 o 
   4   5  14       43.46       47.66     12.09 o 
   5   5  14      270.97      243.35     20.74 o 
   6   5  14       38.68       48.11     16.15 o 
  -8   6  14      110.18      109.24     18.13 o 
  -7   6  14       10.96       37.37     24.46 o 
  -6   6  14       41.99       47.26     13.98 o 
  -5   6  14        2.97        0.71     11.76 o 
  -4   6  14      146.09      140.74     14.96 o 
  -3   6  14      661.25      620.80     28.36 o 
  -2   6  14       23.74       11.18      9.62 o 
  -1   6  14      125.83      102.24      9.06 o 
   0   6  14      930.48      904.95     28.03 o 
   1   6  14      296.38      246.84     14.68 o 
   2   6  14      498.34      563.75     21.95 o 
   3   6  14      136.98      120.50     11.96 o 
   4   6  14       49.17       43.98     10.86 o 
   5   6  14      150.50      150.69     18.48 o 
   6   6  14        0.18        0.00     15.20 o 
  -8   7  14       25.75       30.77     15.72 o 
  -7   7  14        3.79        2.50     14.24 o 
  -6   7  14      109.03      118.45     20.97 o 
  -5   7  14       48.35       66.25     14.40 o 
  -4   7  14      402.56      422.47     24.19 o 
  -3   7  14       52.50       66.04     12.45 o 
  -2   7  14      110.28       91.65     19.68 o 
  -1   7  14     1348.41     1320.83     32.56 o 
   0   7  14      112.33      109.95      9.62 o 
   1   7  14      561.18      554.83     21.77 o 
   2   7  14      201.71      194.46     13.11 o 
   3   7  14      225.73      230.29     25.54 o 
   4   7  14      236.91      277.34     30.90 o 
   5   7  14       56.02       84.32     17.02 o 
   6   7  14       71.58       63.90     38.77 o 
  -7   8  14       14.23       17.61     16.44 o 
  -6   8  14       54.34       58.47     18.15 o 
  -5   8  14        5.56        0.00     12.43 o 
  -4   8  14      145.54      129.74     15.99 o 
  -3   8  14      173.96      183.56     16.65 o 
  -2   8  14      874.61      831.56     34.14 o 
  -1   8  14        3.64        9.39      9.63 o 
   0   8  14       12.11       10.47      7.43 o 
   1   8  14      190.43      155.82     12.25 o 
   2   8  14       16.69       20.80      9.18 o 
   3   8  14       32.64       36.92      9.81 o 
   4   8  14       12.78        5.60     13.51 o 
   5   8  14       24.57       13.48     15.20 o 
  -7   9  14       19.01       20.73     17.24 o 
  -6   9  14      105.32       85.64     17.76 o 
  -5   9  14        1.40        0.00     21.91 o 
  -4   9  14      262.21      260.22     30.97 o 
  -3   9  14      599.82      586.13     30.19 o 
  -2   9  14      432.35      408.54     23.09 o 
  -1   9  14      506.64      566.64     27.35 o 
   0   9  14     1406.06     1341.32     48.44 o 
   1   9  14       34.18       43.11      8.75 o 
   2   9  14      140.86      150.86     12.94 o 
   3   9  14      128.21      191.67     20.74 o 
   4   9  14       30.94       31.60     13.71 o 
   5   9  14      143.12      151.00     20.74 o 
  -6  10  14       16.95       33.94     17.33 o 
  -5  10  14      568.53      644.07     34.02 o 
  -4  10  14       17.75       18.38     25.68 o 
  -3  10  14       25.30       43.73     15.25 o 
  -2  10  14       43.38       43.23     26.97 o 
  -1  10  14       29.04       14.02     14.58 o 
   0  10  14       21.43       17.06     11.75 o 
   1  10  14       80.10       96.59     14.08 o 
   2  10  14      100.92       77.14     15.68 o 
   3  10  14        4.20        5.56     12.89 o 
   4  10  14        2.85       12.24     15.14 o 
  -6  11  14       75.44       44.90     17.98 o 
  -5  11  14       13.44       17.78     15.78 o 
  -4  11  14      107.05      125.89     31.28 o 
  -3  11  14       11.42       20.31     13.22 o 
  -2  11  14      282.37      262.45     19.59 o 
  -1  11  14        2.91        0.73     11.97 o 
   0  11  14      341.42      378.16     19.40 o 
   1  11  14       27.74       46.73     18.11 o 
   3  11  14       58.45       89.76     16.38 o 
   4  11  14        3.02        0.40     15.63 o 
  -5  12  14       77.61      127.86     20.73 o 
  -4  12  14       18.64       11.26     15.97 o 
  -3  12  14       85.86       94.14     18.97 o 
  -2  12  14       53.07       32.62     21.09 o 
  -1  12  14       88.64       88.86     16.53 o 
   0  12  14       10.47       11.08     10.61 o 
  -3  13  14        0.13       62.65     24.70 o 
  -2  13  14       27.22       32.25     13.26 o 
  -1  13  14       46.36       39.61     12.88 o 
   0  13  14       29.93       35.60     16.86 o 
  -9   0  15      323.84      351.65     34.58 o 
  -7   0  15       57.14       66.33     19.37 o 
  -5   0  15     1052.86      950.34     37.03 o 
  -3   0  15     4375.35     4585.62    198.60 o 
  -1   0  15      247.34      226.67     21.41 o 
   1   0  15      595.94      559.35     35.36 o 
   3   0  15        1.70        0.00      9.92 o 
   5   0  15        1.13        0.00      9.49 o 
   7   0  15       10.79        0.00     13.01 o 
  -9   1  15        5.22        0.00     20.07 o 
  -8   1  15       48.70       14.52     14.16 o 
  -7   1  15        7.10       14.35      9.31 o 
  -6   1  15      675.92      668.31     25.42 o 
  -5   1  15       19.30       29.03      7.10 o 
  -4   1  15     2375.84     2433.12     55.24 o 
  -3   1  15      734.88      763.79     31.13 o 
  -2   1  15      952.75      978.91     55.75 o 
  -1   1  15      733.36      663.38     43.40 o 
   0   1  15     1814.59     1721.68     58.13 o 
   1   1  15      346.16      384.46     21.52 o 
   2   1  15     2282.57     2257.14     77.42 o 
   3   1  15      189.18      185.05     12.08 o 
   4   1  15      382.30      373.50     13.84 o 
   5   1  15        2.22        0.00      6.57 o 
   6   1  15      180.49      216.62     11.99 o 
  -9   2  15      122.79       89.78     26.66 o 
  -8   2  15       61.54       79.03     23.44 o 
  -7   2  15       88.76       84.45     12.03 o 
  -6   2  15       73.55       95.51     11.19 o 
  -5   2  15       93.98       93.24     10.23 o 
  -4   2  15       95.93       99.16      9.74 o 
  -3   2  15      443.24      392.37     30.07 o 
  -2   2  15      312.63      346.76     18.61 o 
  -1   2  15      929.13      920.88     66.72 o 
   0   2  15      142.25      126.60     12.30 o 
   1   2  15       85.85       69.43     13.83 o 
   2   2  15      100.89       93.91      9.83 o 
   3   2  15      385.34      380.26     21.57 o 
   4   2  15        6.52       10.97      8.94 o 
   5   2  15        8.76       13.29      8.86 o 
   6   2  15        0.41        5.19      8.47 o 
  -9   3  15       54.36       17.25     23.76 o 
  -8   3  15       62.34       94.90     20.86 o 
  -7   3  15        5.16        0.00     11.80 o 
  -6   3  15      507.31      473.15     24.24 o 
  -5   3  15       16.12       14.29      8.38 o 
  -4   3  15      725.39      711.61     24.32 o 
  -3   3  15      445.74      453.51     18.57 o 
  -2   3  15      711.24      690.63     28.67 o 
  -1   3  15      632.92      653.93     27.89 o 
   0   3  15      209.88      205.69     11.85 o 
   1   3  15      391.98      374.40     16.34 o 
   2   3  15       46.75       67.23      9.17 o 
   3   3  15      277.70      226.72     18.06 o 
   4   3  15      232.09      206.58     14.32 o 
   5   3  15       76.35       71.43     10.38 o 
   6   3  15      269.89      299.97     15.86 o 
  -8   4  15        0.98        0.00     13.05 o 
  -7   4  15      780.56      738.89     36.03 o 
  -6   4  15        2.28        5.68     11.54 o 
  -5   4  15      354.97      329.14     25.75 o 
  -4   4  15       46.91       24.19     10.78 o 
  -3   4  15        6.16       12.16      9.56 o 
  -2   4  15        2.89        0.00      8.25 o 
  -1   4  15       32.57       30.83      9.43 o 
   0   4  15       25.08        9.24      9.00 o 
   1   4  15     1081.82     1049.76     37.97 o 
   2   4  15     1910.38     1860.58     59.30 o 
   3   4  15       26.94       12.43      8.83 o 
   4   4  15       31.28       21.25      9.96 o 
   5   4  15       24.17       19.31     10.92 o 
   6   4  15        7.38       12.00     11.85 o 
  -8   5  15      189.92      213.90     25.36 o 
  -7   5  15       79.98       64.65     15.77 o 
  -6   5  15       27.14       43.73     17.25 o 
  -5   5  15      454.70      496.43     41.95 o 
  -4   5  15      315.69      378.25     22.17 o 
  -3   5  15       42.72       69.30     11.88 o 
  -2   5  15     2315.06     2280.34     74.51 o 
  -1   5  15       27.03       21.13      9.25 o 
   0   5  15     1045.47     1060.13     31.93 o 
   1   5  15        3.06        3.33      7.69 o 
   2   5  15       12.57       16.29      8.43 o 
   3   5  15      296.39      217.06     14.25 o 
   4   5  15      236.37      254.57     16.65 o 
   5   5  15       34.34       43.84     14.71 o 
   6   5  15       47.42       82.10     34.89 o 
  -8   6  15       59.52       72.64     18.36 o 
  -7   6  15      139.32      131.81     18.01 o 
  -6   6  15       46.86       68.02     15.37 o 
  -5   6  15      596.98      593.93     30.07 o 
  -4   6  15      440.46      454.59     24.78 o 
  -3   6  15      566.51      553.46     40.03 o 
  -2   6  15      126.48      142.26     14.48 o 
  -1   6  15       84.49       93.44     15.21 o 
   0   6  15      246.84      240.55     24.28 o 
   1   6  15      734.80      751.54     25.80 o 
   2   6  15        4.13       11.18      9.58 o 
   3   6  15       16.93        4.14      9.52 o 
   4   6  15       80.28       69.16     11.75 o 
   5   6  15       35.02       52.83     12.13 o 
   6   6  15        2.10        0.00     17.25 o 
  -8   7  15        0.22        0.00     16.53 o 
  -7   7  15        6.07       31.03     15.43 o 
  -6   7  15       53.99       56.36     23.68 o 
  -5   7  15      199.62      224.44     20.07 o 
  -4   7  15      192.50      198.46     30.58 o 
  -3   7  15      192.56      181.69     16.49 o 
  -2   7  15      558.24      541.86     26.82 o 
  -1   7  15       19.24       17.95      7.88 o 
   0   7  15      486.28      492.64     21.49 o 
   1   7  15     1007.28     1098.43     42.66 o 
   2   7  15      678.38      621.04     24.01 o 
   3   7  15      237.10      228.99     14.99 o 
   4   7  15       95.75       99.55     12.42 o 
   5   7  15       47.58       53.91     15.96 o 
  -7   8  15        1.33        0.00     16.40 o 
  -6   8  15      108.17       98.81     17.81 o 
  -5   8  15        4.05       12.29     14.42 o 
  -4   8  15      160.01      155.30     17.05 o 
  -3   8  15       20.25        9.57     11.56 o 
  -2   8  15      790.31      680.21     30.60 o 
  -1   8  15       76.98       95.43     14.15 o 
   0   8  15      402.30      376.34     17.52 o 
   1   8  15        6.04        0.00      8.23 o 
   2   8  15       25.90       36.76      9.71 o 
   3   8  15        6.61        0.00      9.77 o 
   4   8  15       16.70       16.30     16.23 o 
   5   8  15       31.35       46.09     26.85 o 
  -7   9  15       32.39       52.50     18.88 o 
  -6   9  15      216.33      249.39     22.95 o 
  -5   9  15       39.92       35.48     15.88 o 
  -4   9  15      420.61      374.65     23.75 o 
  -3   9  15       13.07       13.56     12.60 o 
  -2   9  15        2.01        0.25     10.95 o 
  -1   9  15      212.25      204.24     17.30 o 
   0   9  15       22.98       47.45     11.96 o 
   1   9  15       36.37       39.50     12.09 o 
   2   9  15      126.78      119.55     12.62 o 
   3   9  15      219.45      254.28     21.13 o 
   4   9  15       41.63       76.21     16.65 o 
  -6  10  15       28.61       47.53     18.03 o 
  -5  10  15       61.46       69.04     17.74 o 
  -4  10  15        2.29        6.25     14.30 o 
  -3  10  15       10.05        0.00     12.95 o 
  -2  10  15        3.68        0.00     11.03 o 
  -1  10  15        2.10        0.00     11.02 o 
   0  10  15      109.91      107.42     20.78 o 
   1  10  15        8.15       22.74     17.64 o 
   2  10  15       75.15       65.47     14.81 o 
   3  10  15        1.32        0.00     19.01 o 
   4  10  15       71.76       56.22     17.12 o 
  -5  11  15       28.66       42.40     17.37 o 
  -4  11  15        3.38        8.47     14.38 o 
  -3  11  15      209.63      225.88     20.93 o 
  -2  11  15      203.92      236.43     19.72 o 
  -1  11  15      369.33      386.15     35.44 o 
   0  11  15      176.29      199.08     52.49 o 
   1  11  15        8.86       25.01     17.96 o 
   3  11  15      217.82      228.71     29.32 o 
  -4  12  15       38.81       59.04     17.55 o 
  -3  12  15       52.10       40.07     23.05 o 
  -2  12  15       48.60       74.96     23.37 o 
  -1  12  15       56.25       67.89     16.73 o 
   0  12  15      189.10      198.33     16.49 o 
  -3  13  15      178.98      190.53     30.81 o 
  -2  13  15       19.75       11.48     16.52 o 
  -1  13  15      218.48      287.26     23.17 o 
   0  13  15        6.23        7.43     15.13 o 
  -8   0  16        6.62       17.48     18.82 o 
  -6   0  16      381.03      358.20     26.74 o 
  -4   0  16     1350.39     1305.22     46.68 o 
  -2   0  16      137.76      134.62     18.58 o 
   0   0  16      110.76       88.76     16.31 o 
   2   0  16        4.29        4.03      8.81 o 
   4   0  16       38.15       47.59     14.74 o 
   6   0  16       93.64      101.87     17.68 o 
  -9   1  16       38.94       39.91     24.62 o 
  -8   1  16       38.25       49.68     14.82 o 
  -7   1  16      236.93      263.92     16.39 o 
  -6   1  16        6.52        0.00     14.36 o 
  -5   1  16      446.45      476.06     19.01 o 
  -4   1  16      143.43      141.13     10.91 o 
  -3   1  16      509.11      461.97     22.81 o 
  -2   1  16       75.19       84.63     12.98 o 
  -1   1  16      297.06      328.91     18.68 o 
   0   1  16      278.83      298.61     18.09 o 
   1   1  16      567.87      604.55     27.19 o 
   2   1  16       40.69       55.55      9.29 o 
   3   1  16      367.36      380.39     25.43 o 
   4   1  16        0.24        6.15      7.15 o 
   5   1  16      109.67      100.66     10.20 o 
   6   1  16       17.41       23.34      9.25 o 
  -8   2  16      127.72      115.26     26.03 o 
  -7   2  16        1.46        0.91     10.26 o 
  -6   2  16      264.72      278.18     21.07 o 
  -5   2  16      233.46      244.92     19.25 o 
  -4   2  16     1114.20     1050.27     41.36 o 
  -3   2  16      281.18      251.69     16.76 o 
  -2   2  16     1452.53     1325.62     47.39 o 
  -1   2  16      398.73      355.82     19.46 o 
   0   2  16      290.77      270.72     16.99 o 
   1   2  16      269.58      279.72     14.83 o 
   2   2  16        1.98        6.71      8.34 o 
   3   2  16        6.26       18.04      7.62 o 
   4   2  16        6.60       10.65      7.90 o 
   5   2  16       48.73       26.00      8.64 o 
   6   2  16       11.85       24.22     12.59 o 
  -8   3  16        7.10        0.00     17.99 o 
  -7   3  16       13.67       10.25     13.34 o 
  -6   3  16        0.68        0.00      9.14 o 
  -5   3  16      235.61      255.02     14.65 o 
  -4   3  16       28.10       31.24      8.79 o 
  -3   3  16     2275.83     2213.33     81.59 o 
  -2   3  16      172.48      178.93     32.85 o 
  -1   3  16     2507.09     2474.37     80.46 o 
   0   3  16      947.25     1007.16     38.56 o 
   1   3  16      335.03      365.75     36.26 o 
   2   3  16       82.66      109.32     11.05 o 
   3   3  16     1451.66     1484.11     38.03 o 
   4   3  16       11.12       14.82     12.48 o 
   5   3  16      453.19      435.47     21.58 o 
   6   3  16       83.67       96.44     18.67 o 
  -8   4  16      315.21      294.00     23.98 o 
  -7   4  16       89.01       69.70     16.19 o 
  -6   4  16      167.91      165.90     17.42 o 
  -5   4  16      193.72      203.73     13.64 o 
  -4   4  16       17.59       39.09     15.37 o 
  -3   4  16      287.47      284.14     19.39 o 
  -2   4  16     1664.44     1712.82     95.73 o 
  -1   4  16      112.32      131.40     13.12 o 
   0   4  16       23.08       26.41      8.11 o 
   1   4  16      126.83      127.95     21.60 o 
   2   4  16      225.43      216.33     12.08 o 
   3   4  16       72.94       81.48     11.40 o 
   4   4  16       19.45       22.75     10.19 o 
   5   4  16        3.38        8.98     11.78 o 
   6   4  16        8.85        0.00     12.58 o 
  -8   5  16       26.17       32.38     27.01 o 
  -7   5  16      108.29       93.25     16.88 o 
  -6   5  16      137.59      121.76     16.86 o 
  -5   5  16       93.46      107.07     15.27 o 
  -4   5  16      233.69      254.98     20.78 o 
  -3   5  16     1020.44     1081.00     42.16 o 
  -2   5  16      210.95      206.17     25.44 o 
  -1   5  16      316.84      322.31     25.91 o 
   0   5  16      570.00      579.88     21.63 o 
   1   5  16      641.10      572.08     22.11 o 
   2   5  16      555.72      539.49     19.29 o 
   3   5  16      212.59      209.76     14.98 o 
   4   5  16       47.05       52.77     11.57 o 
   5   5  16      350.91      441.34     33.78 o 
  -8   6  16       14.18       15.51     17.94 o 
  -7   6  16       14.13       11.65     25.13 o 
  -6   6  16       20.38       16.93     14.33 o 
  -5   6  16      313.78      368.07     36.97 o 
  -4   6  16        2.11        7.86     12.28 o 
  -3   6  16       82.65       93.50     13.52 o 
  -2   6  16       49.56       46.52     11.39 o 
  -1   6  16       32.01       24.01     19.33 o 
   0   6  16      124.01      145.03     11.50 o 
   1   6  16        1.20        4.43      7.80 o 
   2   6  16       35.90       45.42     13.20 o 
   3   6  16       87.83      119.66     12.58 o 
   4   6  16       12.55        7.61     10.77 o 
   5   6  16       20.28       32.38     12.45 o 
  -7   7  16       33.46       47.36     16.58 o 
  -6   7  16      166.01      212.15     23.80 o 
  -5   7  16      176.75      181.86     18.54 o 
  -4   7  16      217.69      220.22     23.37 o 
  -3   7  16        7.66       26.92     11.33 o 
  -2   7  16        9.44       21.11     11.10 o 
  -1   7  16      194.17      198.37     23.84 o 
   0   7  16       25.13       32.93      8.82 o 
   1   7  16      688.50      666.43     33.71 o 
   2   7  16      319.15      298.57     31.05 o 
   3   7  16      151.74      127.22     13.77 o 
   4   7  16       87.94       82.03     13.10 o 
   5   7  16       50.23       89.42     18.68 o 
  -7   8  16        1.22        0.00     42.10 o 
  -6   8  16      280.39      230.73     26.85 o 
  -5   8  16       13.62       42.18     14.59 o 
  -4   8  16      611.72      582.36     30.37 o 
  -3   8  16      565.36      507.46     58.30 o 
  -2   8  16       89.67       93.15     23.52 o 
  -1   8  16        6.24        9.74     10.57 o 
   0   8  16       34.05       35.13      9.48 o 
   1   8  16      211.23      217.57     24.61 o 
   2   8  16       14.57       11.11      9.36 o 
   3   8  16       61.95       71.36     12.06 o 
   4   8  16        4.64        0.00     14.66 o 
  -6   9  16       12.49        0.00     21.17 o 
  -5   9  16       28.13       39.50     17.48 o 
  -4   9  16       37.18       57.39     15.20 o 
  -3   9  16        4.58        6.41     12.49 o 
  -2   9  16      241.21      228.02     19.11 o 
  -1   9  16      127.82      150.67     16.55 o 
   0   9  16      563.86      659.88     31.10 o 
   1   9  16      278.73      331.43     31.21 o 
   2   9  16      113.28      141.56     13.98 o 
   3   9  16      216.21      279.83     25.33 o 
   4   9  16       60.54       65.72     17.39 o 
  -6  10  16       47.46       38.01     18.08 o 
  -5  10  16      199.66      202.03     22.17 o 
  -4  10  16      278.57      273.04     22.32 o 
  -3  10  16      232.73      235.97     20.57 o 
  -2  10  16        7.76       18.36     13.33 o 
  -1  10  16      192.76      204.63     18.23 o 
   0  10  16        1.85       35.20     19.21 o 
   1  10  16        2.86       15.21     18.19 o 
   2  10  16        4.41       15.04     14.20 o 
   3  10  16        0.36        0.00     23.05 o 
  -5  11  16       13.57       24.95     18.20 o 
  -4  11  16       50.93       62.09     50.69 o 
  -3  11  16        3.81       12.56     14.99 o 
  -2  11  16      206.94      243.70     20.73 o 
  -1  11  16        8.43        0.00     18.66 o 
   0  11  16       46.03       51.52     18.78 o 
   1  11  16       34.11       51.67     21.09 o 
  -4  12  16        0.26        2.64     16.62 o 
  -3  12  16       14.14        0.00     18.97 o 
  -2  12  16        0.40        0.00     17.80 o 
  -1  12  16      146.60      156.84     20.55 o 
   0  12  16       18.75       13.88     20.70 o 
  -7   0  17      458.81      359.42     33.24 o 
  -5   0  17      559.78      496.57     25.64 o 
  -3   0  17       92.66       76.53     17.80 o 
  -1   0  17      368.75      380.98     29.17 o 
   1   0  17      371.63      398.86     31.68 o 
   3   0  17       14.43        8.31     10.06 o 
   5   0  17       16.00       41.43     11.69 o 
  -8   1  17      304.97      325.73     23.89 o 
  -7   1  17      227.71      208.66     19.33 o 
  -6   1  17      142.30      173.95     19.97 o 
  -5   1  17        1.50       12.58     10.50 o 
  -4   1  17        7.26       13.52      8.25 o 
  -3   1  17      669.17      652.76     29.29 o 
  -2   1  17     1241.39     1207.51     44.55 o 
  -1   1  17        6.82        2.03      9.59 o 
   0   1  17     2498.61     2604.99     84.96 o 
   1   1  17       53.89       58.01     11.53 o 
   2   1  17      722.72      773.13     26.82 o 
   3   1  17      280.76      227.03     14.75 o 
   4   1  17      409.12      400.15     17.27 o 
   5   1  17        9.01        9.19      8.83 o 
   6   1  17      220.54      201.47     16.09 o 
  -8   2  17       70.05       68.45     25.33 o 
  -7   2  17       85.38      101.31     16.04 o 
  -6   2  17       15.40       11.79      9.74 o 
  -5   2  17        5.48        2.49      8.79 o 
  -4   2  17       41.09       46.04      9.59 o 
  -3   2  17       77.30       87.65     17.84 o 
  -2   2  17      505.74      500.49     25.35 o 
  -1   2  17      457.73      402.74     31.83 o 
   0   2  17      139.01      134.35     13.69 o 
   1   2  17     1056.14     1028.96     88.48 o 
   2   2  17     1060.59     1028.76     32.81 o 
   3   2  17      153.38      174.17     13.48 o 
   4   2  17        3.29        6.84      8.86 o 
   5   2  17        0.03        0.00      8.84 o 
   6   2  17        2.29        0.00     10.21 o 
  -8   3  17       40.19       40.93     16.32 o 
  -7   3  17       32.80       25.55     14.81 o 
  -6   3  17      271.59      298.58     17.12 o 
  -5   3  17       95.88      105.36     11.86 o 
  -4   3  17      377.42      404.19     37.64 o 
  -3   3  17      261.33      256.13     17.97 o 
  -2   3  17      156.98      176.74     32.07 o 
  -1   3  17       53.91       55.75     12.23 o 
   0   3  17       14.14       29.47     10.81 o 
   1   3  17       29.37       29.11      9.53 o 
   2   3  17      581.83      517.68     21.50 o 
   3   3  17      216.42      249.21     14.06 o 
   4   3  17      357.86      405.64     17.90 o 
   5   3  17       18.63        3.15     10.68 o 
  -8   4  17       35.74       28.67     16.22 o 
  -7   4  17      136.58      133.59     25.99 o 
  -6   4  17       10.26        2.36     13.02 o 
  -5   4  17        6.96       16.71      9.28 o 
  -4   4  17      139.50      122.26     15.35 o 
  -3   4  17        5.18        2.06      7.90 o 
  -2   4  17        1.39        7.73      9.76 o 
  -1   4  17       45.79       32.32     12.07 o 
   0   4  17        1.18        4.63      9.62 o 
   1   4  17      349.21      298.23     16.05 o 
   2   4  17       57.00       39.78      9.82 o 
   3   4  17       21.59       16.70     12.77 o 
   4   4  17       12.59       13.60     10.19 o 
   5   4  17       11.70       24.87     15.48 o 
  -8   5  17        0.62        0.56     16.67 o 
  -7   5  17      236.56      267.92     47.59 o 
  -6   5  17        2.83       20.60     14.09 o 
  -5   5  17      166.66      188.84     18.79 o 
  -4   5  17      481.00      471.58     49.51 o 
  -3   5  17       68.78       96.72     13.66 o 
  -2   5  17      137.20      161.45     15.30 o 
  -1   5  17      166.04      151.60     14.79 o 
   0   5  17     1064.28     1052.63     32.90 o 
   1   5  17        2.51        0.00      8.91 o 
   2   5  17      725.34      785.90     30.00 o 
   3   5  17       53.43       65.31     13.43 o 
   4   5  17      273.91      298.00     18.46 o 
   5   5  17       29.61       30.79     12.86 o 
  -7   6  17        6.18        2.59     14.75 o 
  -6   6  17      208.08      199.40     20.91 o 
  -5   6  17      192.72      223.72     56.88 o 
  -4   6  17      138.23      101.70     15.29 o 
  -3   6  17      614.12      649.35     30.61 o 
  -2   6  17        1.08        0.00     10.23 o 
  -1   6  17      447.02      463.21     51.47 o 
   0   6  17       29.42       30.13      9.39 o 
   1   6  17       27.15       33.73      9.52 o 
   2   6  17       31.44       35.64      9.51 o 
   3   6  17        0.46        0.00     13.03 o 
   4   6  17       86.67       80.42     13.53 o 
   5   6  17       21.36        5.26     13.40 o 
  -7   7  17       45.19       70.83     19.15 o 
  -6   7  17       30.77       50.83     22.74 o 
  -5   7  17       14.70       19.42     13.94 o 
  -4   7  17       14.97       18.70     19.13 o 
  -3   7  17      363.00      357.85     55.39 o 
  -2   7  17      400.20      450.72     24.74 o 
  -1   7  17      605.18      560.29     41.48 o 
   0   7  17      389.08      396.72     45.34 o 
   1   7  17      589.13      586.06     40.00 o 
   2   7  17      152.83      174.99     12.71 o 
   3   7  17      130.92      133.41     13.81 o 
   4   7  17      191.05      232.48     42.07 o 
  -6   8  17       98.55      127.08     20.11 o 
  -5   8  17        3.26       12.44     14.74 o 
  -4   8  17      264.79      310.61     23.09 o 
  -3   8  17       79.42       69.29     15.56 o 
  -2   8  17      293.41      297.27     29.79 o 
  -1   8  17       15.28       11.14     11.48 o 
   0   8  17      110.59      121.84     23.29 o 
   1   8  17        0.35        0.00      9.13 o 
   2   8  17       91.59      108.56     16.33 o 
   3   8  17       10.43       29.34     11.56 o 
   4   8  17       16.31       28.41     30.70 o 
  -6   9  17       76.49      115.73     40.61 o 
  -5   9  17      178.70      200.79     21.42 o 
  -4   9  17       51.70       27.60     15.36 o 
  -3   9  17      173.72      169.71     18.52 o 
  -2   9  17       34.29       56.59     13.54 o 
  -1   9  17      173.30      183.13     46.85 o 
   0   9  17       88.96       87.05     14.36 o 
   1   9  17      354.03      360.94     25.46 o 
   2   9  17       58.08       62.57     12.64 o 
   3   9  17      136.32      134.52     19.40 o 
  -5  10  17       52.53       60.53     18.62 o 
  -4  10  17        1.40        0.00     21.44 o 
  -3  10  17        0.57       12.51     16.82 o 
  -2  10  17       26.24       23.38     14.31 o 
  -1  10  17       84.31      104.34     20.35 o 
   0  10  17        1.36        6.35     19.76 o 
   1  10  17        3.65       31.44     20.15 o 
   2  10  17        3.42       17.91     14.62 o 
   3  10  17       30.41       62.28     17.81 o 
  -4  11  17       25.67        7.34     21.64 o 
  -3  11  17      198.55      183.01     20.21 o 
  -2  11  17       27.56       31.26     18.19 o 
  -1  11  17       81.81       99.03     25.56 o 
   0  11  17       76.46       83.58     23.68 o 
   1  11  17       97.61      108.59     25.17 o 
  -2  12  17       21.46        0.00     22.42 o 
  -1  12  17       35.22       39.58     17.23 o 
   0  12  17       34.46       33.40     22.03 o 
  -8   0  18       68.86       38.65     22.66 o 
  -6   0  18      217.72      207.35     18.55 o 
  -4   0  18      175.90      150.30     15.08 o 
  -2   0  18      149.62      167.40     21.33 o 
   0   0  18       11.01        3.84     13.56 o 
   2   0  18      217.57      272.93     28.23 o 
   4   0  18      109.41      108.23     15.52 o 
  -8   1  18        0.25        0.00     18.11 o 
  -7   1  18      132.13      151.63     17.77 o 
  -6   1  18       79.30       89.63     11.97 o 
  -5   1  18      238.29      250.85     13.17 o 
  -4   1  18      144.12      142.77     12.19 o 
  -3   1  18      437.40      504.89     26.49 o 
  -2   1  18       93.48       87.54     13.33 o 
  -1   1  18     1851.43     1926.79     65.95 o 
   0   1  18       55.04       54.28     15.25 o 
   1   1  18      857.45      914.07     37.86 o 
   2   1  18       16.18       34.75     11.73 o 
   3   1  18       45.23       62.18     14.69 o 
   4   1  18       44.35       25.34     11.47 o 
   5   1  18       55.12       91.03     12.15 o 
  -8   2  18       59.00       39.99     23.13 o 
  -7   2  18       73.72       84.84     13.06 o 
  -6   2  18      219.34      223.51     20.23 o 
  -5   2  18        7.13        8.78      9.69 o 
  -4   2  18      446.22      419.01     20.07 o 
  -3   2  18      125.65      128.75     14.42 o 
  -2   2  18      510.71      522.94     26.77 o 
  -1   2  18        5.32        6.43     10.27 o 
   0   2  18       84.35       69.66     12.24 o 
   1   2  18        6.99        7.96     10.63 o 
   2   2  18       20.84       24.36     10.19 o 
   3   2  18      128.17      110.95     12.52 o 
   4   2  18        3.74       10.82     10.80 o 
   5   2  18       16.69       26.33     11.32 o 
  -8   3  18        1.96        0.00     20.54 o 
  -7   3  18        1.47        9.17     14.22 o 
  -6   3  18       21.80       25.58     10.90 o 
  -5   3  18      371.59      414.54     19.73 o 
  -4   3  18      184.13      226.10     21.48 o 
  -3   3  18     1081.68     1110.82     63.27 o 
  -2   3  18       12.74       11.36     10.57 o 
  -1   3  18      911.95      933.63     49.40 o 
   0   3  18        9.43       15.04     10.54 o 
   1   3  18      707.02      691.38     25.83 o 
   2   3  18        9.77       29.14     10.00 o 
   3   3  18      449.39      518.34     32.42 o 
   4   3  18       36.88       35.56     10.67 o 
   5   3  18      161.45      176.85     14.89 o 
  -8   4  18       40.06       32.72     17.51 o 
  -7   4  18       39.88       16.43     15.86 o 
  -6   4  18       71.45       46.37     14.79 o 
  -5   4  18      150.05      144.51     19.63 o 
  -4   4  18      278.69      277.29     20.10 o 
  -3   4  18      607.88      591.53     23.29 o 
  -2   4  18      195.17      164.79     16.05 o 
  -1   4  18       16.79       21.11     11.53 o 
   0   4  18       43.82       40.82     11.88 o 
   1   4  18      634.14      632.13     24.50 o 
   2   4  18        7.85       12.31      9.55 o 
   3   4  18       15.32       17.46     11.78 o 
   4   4  18        0.07        4.31     10.26 o 
   5   4  18        7.73        7.14     11.72 o 
  -7   5  18       94.17      127.08     19.26 o 
  -6   5  18       11.43       13.58     13.91 o 
  -5   5  18      441.01      472.92     27.42 o 
  -4   5  18       20.02       32.94     13.11 o 
  -3   5  18      799.33      780.93     34.72 o 
  -2   5  18      604.44      594.37     43.36 o 
  -1   5  18       95.30      115.29     14.58 o 
   0   5  18      173.46      168.84     15.77 o 
   1   5  18      120.78      125.64     11.86 o 
   2   5  18      109.09      119.32     12.83 o 
   3   5  18      139.15      173.82     13.56 o 
   4   5  18      102.24      124.83     14.02 o 
   5   5  18       28.78       10.98     23.29 o 
  -7   6  18       52.56       76.59     17.55 o 
  -6   6  18        5.96       25.42     21.09 o 
  -5   6  18        9.21        3.76     13.92 o 
  -4   6  18       27.24       25.32     13.24 o 
  -3   6  18      398.33      423.40     36.85 o 
  -2   6  18        1.99        0.00     10.64 o 
  -1   6  18      203.71      185.66     22.74 o 
   0   6  18        2.61        0.00      9.09 o 
   1   6  18        9.34        0.33     11.86 o 
   2   6  18        0.41        0.00     10.15 o 
   3   6  18        0.34        0.00      9.88 o 
   4   6  18        0.24        0.00     13.66 o 
  -7   7  18       67.61       93.85     28.78 o 
  -6   7  18       25.06       66.70     17.02 o 
  -5   7  18       97.43      132.33     18.85 o 
  -4   7  18       38.00       20.67     15.13 o 
  -3   7  18      504.30      474.04     26.58 o 
  -2   7  18      201.31      246.27     19.56 o 
  -1   7  18      183.27      135.57     24.15 o 
   0   7  18       90.75      102.50     11.92 o 
   1   7  18       40.29       48.42     11.07 o 
   2   7  18        2.39        2.69     10.55 o 
   3   7  18       39.30       83.11     15.37 o 
   4   7  18       87.41       79.94     14.72 o 
  -6   8  18      168.10      176.41     21.90 o 
  -5   8  18        7.16        0.00     14.89 o 
  -4   8  18       41.54       38.63     14.52 o 
  -3   8  18       43.67       51.10     14.72 o 
  -2   8  18      187.89      206.52     35.01 o 
  -1   8  18        9.53        6.27     31.87 o 
   0   8  18       92.47       65.70     20.62 o 
   1   8  18       21.06       37.75     11.67 o 
   2   8  18       26.07       44.54     12.86 o 
   3   8  18        4.44        0.00     15.49 o 
  -5   9  18       39.81       50.11     17.66 o 
  -4   9  18       55.79       42.15     15.37 o 
  -3   9  18      147.99      132.36     17.96 o 
  -2   9  18      312.08      302.88     22.65 o 
  -1   9  18      332.41      367.55     29.28 o 
   0   9  18      392.01      359.02     33.79 o 
   1   9  18      139.32      207.39     28.46 o 
   2   9  18       83.00       95.57     15.14 o 
   3   9  18       26.96       12.42     21.13 o 
  -5  10  18      126.76      204.48     32.23 o 
  -4  10  18        0.47        0.00     15.53 o 
  -3  10  18      195.32      184.15     28.03 o 
  -2  10  18        4.94        0.00     31.83 o 
  -1  10  18        1.29       13.61     13.58 o 
   0  10  18       87.70       96.68     23.05 o 
   1  10  18        4.05        9.25     19.99 o 
   2  10  18        0.09        0.00     20.23 o 
  -3  11  18        6.20        8.85     15.62 o 
  -2  11  18      118.84      118.39     18.78 o 
  -1  11  18        1.30        0.00     22.19 o 
   0  11  18       29.87       23.29     21.48 o 
  -7   0  19      224.24      250.82     30.81 o 
  -5   0  19      330.37      304.03     21.18 o 
  -3   0  19       83.45       82.72     18.74 o 
  -1   0  19      185.38      191.55     23.52 o 
   1   0  19       33.72       22.42     17.41 o 
   3   0  19      604.72      560.37     41.63 o 
   5   0  19       33.24       41.86     17.12 o 
  -8   1  19       79.21       82.95     26.34 o 
  -7   1  19        0.52        0.00     22.93 o 
  -6   1  19        4.42        7.19     10.78 o 
  -5   1  19        9.20       26.75     10.57 o 
  -4   1  19      281.96      312.78     17.37 o 
  -3   1  19       20.33       21.96     13.41 o 
  -2   1  19      745.16      762.13     34.01 o 
  -1   1  19      527.69      483.21     29.79 o 
   0   1  19     1222.35     1262.22     47.79 o 
   1   1  19      195.39      230.37     19.18 o 
   2   1  19      471.91      449.40     34.93 o 
   3   1  19        7.66        6.83     10.57 o 
   4   1  19      274.99      259.44     17.38 o 
   5   1  19        3.92        6.47     13.12 o 
  -8   2  19       64.98       82.48     25.72 o 
  -7   2  19       22.29        8.08     22.54 o 
  -6   2  19        0.10       14.59     10.93 o 
  -5   2  19       78.59       72.18     11.80 o 
  -4   2  19      280.49      268.41     18.91 o 
  -3   2  19       28.96       28.38     17.45 o 
  -2   2  19       97.69      116.73     14.45 o 
  -1   2  19       20.59        0.17     10.78 o 
   0   2  19       12.16       16.94     11.93 o 
   1   2  19        3.79        0.00     10.95 o 
   2   2  19        2.63        2.27      9.44 o 
   3   2  19       10.35       30.67     11.29 o 
   4   2  19        1.25       10.29     11.89 o 
   5   2  19        2.70       11.59     13.14 o 
  -7   3  19      170.34      149.13     22.82 o 
  -6   3  19      803.11      804.87     61.35 o 
  -5   3  19       62.95       59.67     15.37 o 
  -4   3  19      117.49      121.69     16.32 o 
  -3   3  19       61.78       75.46     13.85 o 
  -2   3  19      268.22      299.61     20.41 o 
  -1   3  19      206.13      244.64     18.54 o 
   0   3  19       20.08       19.75     23.72 o 
   1   3  19       69.58       56.27     14.98 o 
   2   3  19      335.71      334.17     18.81 o 
   3   3  19       16.75       30.63     11.96 o 
   4   3  19      183.30      185.82     25.71 o 
  -7   4  19       24.86       15.66     16.49 o 
  -6   4  19        2.97       13.72     15.92 o 
  -5   4  19      282.89      252.39     20.90 o 
  -4   4  19        8.22        2.97     12.27 o 
  -3   4  19      368.23      323.17     21.30 o 
  -2   4  19       47.52       59.33     25.36 o 
  -1   4  19       61.38       64.00     13.83 o 
   0   4  19       12.71        3.46     11.00 o 
   1   4  19        0.85       10.41     10.74 o 
   2   4  19       22.93       18.38     10.42 o 
   3   4  19       88.82       93.03     13.95 o 
   4   4  19       23.42       39.51     11.82 o 
  -7   5  19      102.50      131.84     20.07 o 
  -6   5  19      183.68      201.56     29.60 o 
  -5   5  19      224.74      250.27     28.07 o 
  -4   5  19      214.39      206.22     19.33 o 
  -3   5  19       32.72       38.35     13.53 o 
  -2   5  19       50.09       56.91     13.73 o 
  -1   5  19        9.53        0.00     11.06 o 
   0   5  19     1323.94     1289.01     96.36 o 
   1   5  19      148.17      161.92     14.00 o 
   2   5  19      412.52      456.06     30.22 o 
   3   5  19        7.83        0.00     16.15 o 
   4   5  19       56.11       94.47     13.80 o 
  -7   6  19       20.79       37.64     25.33 o 
  -6   6  19       74.22       57.52     35.91 o 
  -5   6  19      205.91      212.69     21.28 o 
  -4   6  19        0.39        6.40     33.91 o 
  -3   6  19      284.80      302.31     22.37 o 
  -2   6  19       98.77       67.08     14.63 o 
  -1   6  19      496.73      441.01     58.57 o 
   0   6  19       83.99       88.16     14.77 o 
   1   6  19        9.56       19.58     10.74 o 
   2   6  19        2.23        1.70     10.83 o 
   3   6  19        0.12        0.00     11.97 o 
   4   6  19        0.07       16.04     13.38 o 
  -6   7  19        7.56        0.00     32.81 o 
  -5   7  19        6.61       22.02     15.85 o 
  -4   7  19       29.88       68.66     16.84 o 
  -3   7  19      121.53      137.12     19.80 o 
  -2   7  19      231.42      251.80     20.96 o 
  -1   7  19      135.27      142.70     24.23 o 
   0   7  19       37.32       46.58     11.32 o 
   1   7  19      108.40      120.08     13.72 o 
   2   7  19      241.04      265.58     18.28 o 
   3   7  19      152.72      193.54     28.47 o 
  -5   8  19       93.02       98.99     18.90 o 
  -4   8  19       83.68       77.35     16.47 o 
  -3   8  19        4.76        0.00     14.28 o 
  -2   8  19      196.23      231.06     21.28 o 
  -1   8  19       52.59       45.93     14.68 o 
   0   8  19      119.77      116.51     25.09 o 
   1   8  19        0.15        0.00     11.10 o 
   2   8  19        5.07        0.00     12.35 o 
   3   8  19       51.79       54.21     13.34 o 
  -5   9  19        2.85       53.16     26.11 o 
  -4   9  19      135.33      167.27     20.75 o 
  -3   9  19       19.64       33.14     15.63 o 
  -2   9  19      158.10      185.86     20.23 o 
  -1   9  19       86.30       93.49     16.93 o 
   0   9  19       19.17       51.12     22.58 o 
   1   9  19      135.11      159.17     28.23 o 
   2   9  19        3.44        0.00     12.96 o 
  -4  10  19        0.55        0.00     22.35 o 
  -3  10  19        1.56       16.92     15.69 o 
  -2  10  19        5.75        0.88     15.43 o 
  -1  10  19       18.96       28.42     21.80 o 
   0  10  19        8.12       14.82     20.54 o 
   1  10  19        0.04        0.00     21.33 o 
  -6   0  20       37.64       55.75     22.27 o 
  -4   0  20        1.89        0.00     16.62 o 
  -2   0  20       52.22       43.05     19.29 o 
   0   0  20      169.46      158.22     25.01 o 
   2   0  20       50.78       54.88     20.70 o 
   4   0  20      231.02      193.59     31.05 o 
  -7   1  20       49.54       72.36     17.60 o 
  -6   1  20       31.61       39.85     12.08 o 
  -5   1  20      569.96      607.34     22.12 o 
  -4   1  20       43.03       37.54     10.60 o 
  -3   1  20      481.54      584.30     29.81 o 
  -2   1  20        0.07       10.26     12.11 o 
  -1   1  20       43.13       61.31     13.17 o 
   0   1  20       46.76       47.22     12.91 o 
   1   1  20      190.76      204.61     19.26 o 
   2   1  20        0.02        0.00     13.56 o 
   3   1  20      265.12      286.99     23.26 o 
   4   1  20       10.14        5.90     12.44 o 
  -7   2  20        5.32        0.43     16.00 o 
  -6   2  20       37.55       24.39     12.09 o 
  -5   2  20       34.29       22.58     11.25 o 
  -4   2  20       32.15       15.32     10.57 o 
  -3   2  20      115.02      123.34     16.55 o 
  -2   2  20      154.44      165.14     17.20 o 
  -1   2  20       80.97       84.28     14.52 o 
   0   2  20       10.65       18.78     13.19 o 
   1   2  20       14.20       15.92     12.66 o 
   2   2  20       15.34        5.16     12.09 o 
   3   2  20       11.24       13.55     11.74 o 
   4   2  20       31.55       16.83     12.08 o 
  -7   3  20       53.92       30.92     17.80 o 
  -6   3  20       10.66       29.74     15.40 o 
  -5   3  20       68.83       76.38     12.60 o 
  -4   3  20       14.17       16.30     12.35 o 
  -3   3  20      181.38      212.60     18.46 o 
  -2   3  20       10.22       22.21     12.96 o 
  -1   3  20      191.41      174.07     17.34 o 
   0   3  20      165.02      166.62     33.36 o 
   1   3  20      657.05      684.87     33.17 o 
   2   3  20      107.71      115.49     13.40 o 
   3   3  20      261.73      310.89     19.85 o 
   4   3  20       22.34       31.84     14.17 o 
  -7   4  20       59.87       71.15     41.44 o 
  -6   4  20      132.93      166.01     20.32 o 
  -5   4  20       69.43       79.40     17.08 o 
  -4   4  20       13.54       11.81     29.52 o 
  -3   4  20      237.33      221.26     19.29 o 
  -2   4  20      152.76      155.34     23.44 o 
  -1   4  20       40.65       42.18     14.25 o 
   0   4  20      110.34      101.73     15.12 o 
   1   4  20       21.38       19.55     13.58 o 
   2   4  20       49.03       69.88     16.25 o 
   3   4  20       11.55        0.00     12.66 o 
   4   4  20        6.23        5.57     14.21 o 
  -6   5  20        0.71        0.00     15.99 o 
  -5   5  20      197.36      246.54     22.05 o 
  -4   5  20       66.77       95.82     19.44 o 
  -3   5  20        5.89       10.87     13.08 o 
  -2   5  20      468.86      472.01     38.73 o 
  -1   5  20      494.43      574.73     30.21 o 
   0   5  20      115.93      131.98     16.60 o 
   1   5  20      206.19      259.01     17.16 o 
   2   5  20       81.11      104.78     14.65 o 
   3   5  20       48.49       65.84     13.89 o 
  -6   6  20        1.05       24.38     16.60 o 
  -5   6  20        3.60        0.00     14.64 o 
  -4   6  20        2.35        0.00     14.64 o 
  -3   6  20        0.49        0.00     19.80 o 
  -2   6  20      136.18      190.45     27.44 o 
  -1   6  20       21.60       36.13     13.90 o 
   0   6  20       41.47       49.02     14.66 o 
   1   6  20        7.36        0.37     10.85 o 
   2   6  20       45.79       53.44     19.23 o 
   3   6  20        3.74       16.34     14.39 o 
  -5   7  20       11.79       19.70     17.43 o 
  -4   7  20      260.48      306.17     24.51 o 
  -3   7  20      129.05      168.10     19.13 o 
  -2   7  20      108.28      113.70     17.14 o 
  -1   7  20       92.30      106.01     25.33 o 
   0   7  20        1.76        0.00     21.48 o 
   1   7  20       74.53      134.56     14.86 o 
   2   7  20        2.90        1.63     15.78 o 
  -5   8  20       23.53       26.85     16.97 o 
  -4   8  20       51.25       33.50     38.89 o 
  -3   8  20        2.99       11.64     14.72 o 
  -2   8  20       61.43       50.41     16.38 o 
  -1   8  20        3.31        0.00     13.97 o 
   0   8  20        0.51        4.55     21.33 o 
   1   8  20        0.41        7.86     11.94 o 
   2   8  20        0.21        0.00     12.85 o 
  -4   9  20       41.34       93.52     19.14 o 
  -3   9  20      139.29      226.12     22.43 o 
  -2   9  20      168.60      182.10     20.32 o 
  -1   9  20      137.64      115.11     18.00 o 
   0   9  20      256.33      222.75     30.50 o 
   1   9  20       92.42       26.34     23.99 o 
  -2  10  20        0.11        0.00     16.50 o 
  -1  10  20        7.41        0.00     15.23 o 
  -7   0  21       36.75       70.64     26.97 o 
  -5   0  21       69.05       56.31     15.20 o 
  -3   0  21      912.65      907.48     56.61 o 
  -1   0  21      150.82      125.76     24.70 o 
   1   0  21        1.94        9.64     19.60 o 
   3   0  21       91.59       74.02     24.85 o 
  -7   1  21       16.65       19.77     16.95 o 
  -6   1  21       28.00       40.39     13.24 o 
  -5   1  21      132.55      134.03     14.20 o 
  -4   1  21      423.71      452.01     21.74 o 
  -3   1  21        0.30        0.00     13.36 o 
  -2   1  21      410.41      449.90     26.19 o 
  -1   1  21      172.23      169.71     17.94 o 
   0   1  21      497.21      453.06     27.25 o 
   1   1  21       53.07       81.31     15.97 o 
   2   1  21      141.45      136.54     21.80 o 
   3   1  21       14.10        0.00     14.72 o 
  -7   2  21        0.53        0.00     21.56 o 
  -6   2  21       72.84       83.31     14.30 o 
  -5   2  21       19.77       40.67     12.16 o 
  -4   2  21        2.08        0.00     10.40 o 
  -3   2  21       43.52       61.01     17.80 o 
  -2   2  21       28.45       36.39     13.31 o 
  -1   2  21       72.66       58.36     14.18 o 
   0   2  21        7.65        0.00     11.89 o 
   1   2  21       29.15       50.98     13.87 o 
   2   2  21        0.89        0.04     13.89 o 
   3   2  21        7.30        1.03     21.17 o 
  -6   3  21      204.69      234.18     25.21 o 
  -5   3  21       21.54        8.44     15.30 o 
  -4   3  21      328.22      342.16     24.31 o 
  -3   3  21       60.27       53.72     14.48 o 
  -2   3  21      592.28      602.11     30.85 o 
  -1   3  21        0.75       20.53     13.39 o 
   0   3  21       20.21       40.32     15.05 o 
   1   3  21       25.78       34.40     27.40 o 
   2   3  21       98.83      105.75     17.81 o 
   3   3  21        1.12        5.95     12.37 o 
  -6   4  21       21.14       19.01     23.60 o 
  -5   4  21       14.66        6.66     15.33 o 
  -4   4  21        0.71        6.74     14.26 o 
  -3   4  21        0.18        6.88     14.09 o 
  -2   4  21      233.48      212.39     20.25 o 
  -1   4  21       36.92        4.17     13.49 o 
   0   4  21       13.42       19.57     13.53 o 
   1   4  21        1.35        0.00     13.36 o 
   2   4  21       25.96        9.63     13.05 o 
   3   4  21       21.95       20.72     13.78 o 
  -6   5  21        1.73        2.41     15.50 o 
  -5   5  21      296.72      355.55     26.66 o 
  -4   5  21      144.09      133.54     32.46 o 
  -3   5  21       87.52       82.10     17.06 o 
  -2   5  21      551.59      525.17     42.10 o 
  -1   5  21        8.83        0.00     12.67 o 
   0   5  21      652.93      697.39     34.12 o 
   1   5  21      134.69      138.87     26.50 o 
   2   5  21      117.98      154.96     23.11 o 
   3   5  21       16.80       20.88     13.62 o 
  -5   6  21      194.36      221.74     23.05 o 
  -4   6  21       39.86       60.42     15.93 o 
  -3   6  21       46.83       33.31     16.07 o 
  -2   6  21      143.03      116.20     24.62 o 
  -1   6  21       52.01       52.45     21.56 o 
   0   6  21        3.50        1.99     13.66 o 
   1   6  21        0.19        0.00     14.25 o 
   2   6  21        4.50        6.14     13.28 o 
  -5   7  21      142.48      135.04     24.74 o 
  -4   7  21       13.28        0.00     16.35 o 
  -3   7  21       56.61       77.97     18.35 o 
  -2   7  21      121.18      145.26     19.33 o 
  -1   7  21      143.27      144.43     28.07 o 
   0   7  21       70.32       52.15     16.91 o 
   1   7  21      152.90      156.64     16.65 o 
   2   7  21      146.88      178.26     18.36 o 
  -4   8  21       61.73       20.83     17.01 o 
  -3   8  21        0.52        6.02     15.00 o 
  -2   8  21      105.39      118.78     19.62 o 
  -1   8  21        4.88        0.00     15.27 o 
   0   8  21       42.55       37.09     23.84 o 
   1   8  21       12.74       24.00     14.22 o 
  -2   9  21       23.36       22.50     21.91 o 
  -1   9  21      172.00      162.23     20.26 o 
  -6   0  22       73.75       88.76     27.21 o 
  -4   0  22       18.25       42.50     21.48 o 
  -2   0  22        0.04        0.00     19.37 o 
   0   0  22        3.23        0.00     17.64 o 
   2   0  22       25.73       56.30     24.54 o 
  -6   1  22        0.42        3.50     12.91 o 
  -5   1  22      330.50      394.16     21.68 o 
  -4   1  22       76.27       77.48     16.32 o 
  -3   1  22      211.83      232.56     21.12 o 
  -2   1  22      186.10      207.49     28.50 o 
  -1   1  22      295.70      318.85     23.77 o 
   0   1  22       64.60       59.81     15.88 o 
   1   1  22      300.55      336.90     25.08 o 
   2   1  22       33.02       25.32     15.93 o 
   3   1  22      163.98      177.76     21.77 o 
  -6   2  22       62.18       53.63     14.55 o 
  -5   2  22       24.33       31.98     12.63 o 
  -4   2  22       37.55       35.01     39.52 o 
  -3   2  22        6.71       27.10     14.29 o 
  -2   2  22       22.93        9.25     13.57 o 
  -1   2  22       91.40       72.84     15.81 o 
   0   2  22       13.76        5.97     13.86 o 
   1   2  22       19.00        0.00     14.91 o 
   2   2  22        0.45        6.20     14.57 o 
   3   2  22        4.09       16.62     24.15 o 
  -6   3  22        0.43       27.81     16.78 o 
  -5   3  22        7.97        2.07     11.79 o 
  -4   3  22       23.43       54.77     16.16 o 
  -3   3  22      317.06      351.50     24.61 o 
  -2   3  22       84.47      111.35     17.20 o 
  -1   3  22      145.37      168.81     28.97 o 
   0   3  22        1.04       25.21     14.69 o 
   1   3  22      181.74      196.67     20.57 o 
   2   3  22        8.61       34.51     16.37 o 
  -5   4  22        5.59        0.00     23.44 o 
  -4   4  22        8.59       10.61     14.67 o 
  -3   4  22       31.89       10.74     15.58 o 
  -2   4  22        0.29        3.73     13.49 o 
  -1   4  22      118.71      123.93     18.66 o 
   0   4  22       57.25       57.35     22.46 o 
   1   4  22        6.73       12.89     15.23 o 
   2   4  22        2.99        0.00     21.21 o 
  -5   5  22      159.90      188.89     21.88 o 
  -4   5  22        1.56        0.00     15.69 o 
  -3   5  22       15.64       34.46     19.99 o 
  -2   5  22        2.95       15.29     22.50 o 
  -1   5  22      178.39      210.89     34.50 o 
   0   5  22       79.48       99.22     18.19 o 
   1   5  22       11.44        0.00     15.02 o 
   2   5  22       68.04       60.95     18.53 o 
  -4   6  22        7.86        7.80     15.32 o 
  -3   6  22        5.58        8.45     14.54 o 
  -2   6  22        0.28        0.00     19.76 o 
  -1   6  22        0.15        0.00     20.78 o 
   0   6  22       48.70       65.65     17.60 o 
   1   6  22        0.57       11.94     26.85 o 
  -4   7  22       94.83      171.01     31.21 o 
  -3   7  22       22.88       45.33     17.19 o 
  -2   7  22        1.79       30.26     16.07 o 
  -1   7  22        9.86       20.93     22.58 o 
   0   7  22        1.42        0.00     22.74 o 
  -2   8  22       59.31       95.66     24.23 o 
  -1   8  22       71.60      127.03     30.77 o 
  -5   0  23      128.90      114.76     18.53 o 
  -3   0  23       21.24       34.58     21.72 o 
  -1   0  23       21.31       39.52     21.25 o 
   1   0  23        4.70        0.00     22.27 o 
  -5   1  23       11.47        0.00     13.78 o 
  -4   1  23        3.60        0.00     12.81 o 
  -3   1  23       45.49       44.27     16.52 o 
  -2   1  23      169.22      201.81     21.70 o 
  -1   1  23       19.13       20.35     14.58 o 
   0   1  23      291.44      319.37     24.71 o 
   1   1  23       29.64       40.74     16.19 o 
   2   1  23       72.94       89.02     18.25 o 
  -5   2  23        7.25        6.08     13.05 o 
  -4   2  23        0.34        0.00     26.70 o 
  -3   2  23      118.04      127.13     19.53 o 
  -2   2  23      260.49      260.62     22.70 o 
  -1   2  23       39.88       43.89     16.50 o 
   0   2  23        7.46        6.10     16.74 o 
   1   2  23       13.98        3.85     16.57 o 
   2   2  23        1.75        0.00     16.29 o 
  -5   3  23        4.25        0.00     12.60 o 
  -4   3  23      423.17      464.86     28.55 o 
  -3   3  23       76.22       82.64     26.19 o 
  -2   3  23      125.74      152.34     20.06 o 
  -1   3  23        9.49       12.85     15.07 o 
   0   3  23       20.13       33.23     16.13 o 
   1   3  23        2.71        0.00     29.56 o 
  -5   4  23       15.86       37.87     23.29 o 
  -4   4  23        0.93        0.00     15.25 o 
  -3   4  23        1.54        0.00     15.55 o 
  -2   4  23       62.00       60.78     17.21 o 
  -1   4  23        5.11        5.61     15.36 o 
   0   4  23        0.97        3.03     15.15 o 
   1   4  23        7.38        6.41     15.77 o 
  -4   5  23      159.35      151.05     20.65 o 
  -3   5  23      211.48      265.54     23.21 o 
  -2   5  23      234.33      274.27     35.83 o 
  -1   5  23       51.77       38.19     20.78 o 
   0   5  23      121.31      131.76     20.06 o 
   1   5  23        4.26        0.00     22.82 o 
  -3   6  23       31.73       47.81     17.75 o 
  -2   6  23       26.94       25.33     16.61 o 
  -1   6  23        1.08        0.00     23.91 o 
   0   6  23        1.09        0.00     15.17 o 
  -4   0  24        0.16        0.00     21.48 o 
  -2   0  24       88.75      117.06     28.30 o 
   0   0  24        1.92        0.00     21.56 o 
  -4   1  24       38.59       41.83     14.37 o 
  -3   1  24       91.12      149.97     38.62 o 
  -2   1  24       49.66       44.48     32.38 o 
  -1   1  24      359.09      414.34     28.56 o 
   0   1  24        2.06        0.00     15.12 o 
   1   1  24       93.08      140.90     28.23 o 
  -4   2  24        5.77        0.00     16.16 o 
  -3   2  24        0.26        8.68     16.31 o 
  -2   2  24        1.00        0.00     16.39 o 
  -1   2  24        8.61        5.98     16.44 o 
   0   2  24       11.68       11.37     16.20 o 
  -4   3  24       34.99       62.93     17.34 o 
  -3   3  24       41.92       16.78     24.70 o 
  -2   3  24       25.67       24.34     17.96 o 
  -1   3  24       83.71      124.14     22.50 o 
   0   3  24       30.48       30.05     17.79 o 
  -3   4  24        4.54        0.00     18.50 o 
  -2   4  24       51.28       51.98     26.42 o 
  -1   4  24       10.93       15.64     16.64 o 
   0   4  24        0.19        0.00     22.42 o 
  -3   0  25      162.42      201.03     33.32 o 
  -1   0  25       30.01        0.94     24.54 o 
  -2   1  25       74.28       98.41     20.21 o 
  -1   1  25        0.44        0.00     16.37 o 
  -2   2  25        6.99       29.39     18.07 o 
                                                 
